# Supplementary material for: Reevaluating the Genetic Contribution of Monogenic Dilated Cardiomyopathy
Source: Circulation. 2020 Jan 27;141(5):387–98. doi: 10.1161/CIRCULATIONAHA.119.037661 (PMC7004454; doi:10.1161/CIRCULATIONAHA.119.037661)
Supplement: Supplementary file 2 [file cir-141-387-s002.xlsx]

## Sheet: Table S1
Supplemental Table 1 - Baseline demographic characteristics and cardiometabolic risk factors of the DCM probands and healthy volunteers from the primary cohorts. Data for DCM patients are reported for the subset of patients for whom information were available (demographics for the 863 probands recruited in London, cardiac phenotype for 752 of them). Counts and relative percentages are reported fo…
			Dilated Cardiomyopathy patients (n=863)			Healthy controls (n=912)
Baseline characteristics	Sex		Males: 582	0.674		Males: 409	0.448
			Females: 281	0.326		Females: 503	0.552
	Age at recruitment/MRI scan/echo (years)		54.3±15.1			37.9 ± 12.7
	Ethnicity		Caucasian: 721	0.835		Caucasian: 588	0.645
			Indian sub-continent: 52	0.06		Indian sub-continent: 135	0.148
			Afro-Caribbean: 35	0.041		Afro-Caribbean: 30	0.033
			African: 23	0.027		African: 93	0.102
			Mixed: 5	0.006		Mixed: 47	0.052
			Chinese: 3	0.003		Chinese: 10	0.011
			Other/Unknown: 24	0.028		Other/Unknown: 9	0.01
			Dilated Cardiomyopathy patients (n=752)
Cardiac phenotype	Left-ventricular end diastolic volume (mm3)		253.2 ± 76.8			144.4 ± 32.7
	Left-ventricular end systolic volume (mm3)		160.4 ± 73.1			49.2 ± 15.5
	Left-ventricular ejection fraction (%)		38.5 ± 12.2			66.3 ± 5.2
	Left-ventricular mass (g)		181.6 ± 58.8			112.9 ± 35.7
	Right-ventricular end diastolic volume (mm3)		174.4 ± 54.3			162.5 ± 37.8
	Right-ventricular end systolic volume (mm3)		88.1 ± 45.4			68.0 ± 21.2
	Right-ventricular ejection fraction (%)		50.2 ± 15.7			58.6 ± 5.5
Cardiometabolic risk factors
	Alcohol units per week		NA			6.7 ± 6.1
	Smokers (n, %)		NA			71 (7.8%)
	Diastolic blood pressure		NA			76.9 ± 9.3
	Systolic blood pressure		NA			116.1 ± 13.9

## Sheet: Table S2
Supplemental Table 2 - Full list of the genes with ≥1 variant reported pathogenic for DCM between 1996 and 2015 in the HGMD (professional version 2015.3) and targeted by the Illumina Trusight Cardio panel alongside transcript details, number of cases and controls sequenced per cohort, and first publication associating each gene with DCM. *The RBM20 ExAC denominator includes non-QCed variants (as …
									Breakdown of clinical (secondary) cohorts)						First publication
Gene	Transcript		ExAC total	Healthy controls	DCM primary	DCM secondary	DCM TOTAL		LMM (Pugh et al)	OMGL	LMM (new)	LMM (total)	Previous study (Walsh et al)		Year	Pubmed	Title
ABCC9	ENST00000261201		60452	912	1040	773	1813		590	0	183	773	590		2004	15034580	ABCC9 mutations identified in human dilated cardiomyopathy disrupt catalytic KATP channel gating.
ACTA1	ENST00000366684		59842	912	1040	0	1040		0	0	0	0	0		2013	23650303	Nemaline myopathy with dilated cardiomyopathy in childhood.
ACTC1	ENST00000290378		60198	912	1040	1286	2326		748	355	183	931	1103		1998	9563954	Actin mutations in dilated cardiomyopathy, a heritable form of heart failure.
ACTN2	ENST00000366578		60386	912	1040	1078	2118		590	305	183	773	895		2003	14567970	Mutations in the muscle LIM protein and alpha-actinin-2 genes in dilated cardiomyopathy and endocardial fibroelastosis.
ANKRD1	ENST00000371697		60299	912	1040	561	1601		121	305	135	256	426		2009	19525294	Mutations in the ANKRD1 gene encoding CARP are responsible for human dilated cardiomyopathy.
BAG3	ENST00000369085		60142	912	1040	183	1223		0	0	183	183	0		2011	21353195	Genome-wide studies of copy number variation and exome sequencing identify rare variants in BAG3 as a cause of dilated cardiomyopathy.
CASQ2	ENST00000261448		59953	912	1040	304	1344		121	0	183	304	121		2014	24503780	The landscape of genetic variation in dilated cardiomyopathy as surveyed by clinical DNA sequencing.
CRYAB	ENST00000526180		57771	912	1040	608	1648		121	304	183	304	425		2006	16483541	Alpha B-crystallin mutation in dilated cardiomyopathy.
CSRP3	ENST00000533783		60646	912	1040	1128	2168		590	355	183	773	945		2002	12507422	The cardiac mechanical stretch sensor machinery involves a Z disc complex that is defective in a subset of human dilated cardiomyopathy.
DES	ENST00000373960		60546	912	1040	1077	2117		590	304	183	773	894		1999	10430757	Desmin mutation responsible for idiopathic dilated cardiomyopathy.
DMD	ENST00000357033		42666	912	1040	183	1223		0	0	183	183	0		1996	8789442	A point mutation in the 5' splice site of the dystrophin gene first intron responsible for X-linked dilated cardiomyopathy.
DNAJC19	ENST00000382564		60122	912	1040	0	1040		0	0	0	0	0		2006	16055927	Mutation of DNAJC19, a human homologue of yeast inner mitochondrial membrane co-chaperones, causes DCMA syndrome, a novel autosomal recessive Barth syndrome-like condition.
DOLK	ENST00000372586		60523	912	1040	183	1223		0	0	183	183	0		2011	22242004	Autosomal recessive dilated cardiomyopathy due to DOLK mutations results from abnormal dystroglycan O-mannosylation.
DSC2	ENST00000280904		60245	912	1040	610	1650		123	304	183	306	427		2011	21859740	Desmosomal protein gene mutations in patients with idiopathic dilated cardiomyopathy undergoing cardiac transplantation: a clinicopathological study.
DSG2	ENST00000261590		60000	912	1040	610	1650		123	304	183	306	427		2008	18678517	A missense variant in desmoglein-2 predisposes to dilated cardiomyopathy.
DSP	ENST00000379802		60408	912	1040	610	1650		123	304	183	306	427		2000	11063735	Recessive mutation in desmoplakin disrupts desmoplakin-intermediate filament interactions and causes dilated cardiomyopathy, woolly hair and keratoderma.
EMD	ENST00000369842		43413	912	1040	773	1813		590	0	183	773	590		2013	23785128	Targeted sequence capture and GS-FLX Titanium sequencing of 23 hypertrophic and dilated cardiomyopathy genes: implementation into diagnostics.
FKTN	ENST00000223528		60132	912	1040	0	1040		0	0	0	0	0		2006	17036286	Fukutin gene mutations cause dilated cardiomyopathy with minimal muscle weakness.
GATAD1	ENST00000287957		60632	912	1040	183	1223		0	0	183	183	0		2011	21965549	Homozygosity mapping and exome sequencing reveal GATAD1 mutation in autosomal recessive dilated cardiomyopathy.
ILK	ENST00000299421		60122	912	1040	135	1175		0	0	135	135	0		2007	17646580	Laminin-alpha4 and integrin-linked kinase mutations cause human cardiomyopathy via simultaneous defects in cardiomyocytes and endothelial cells.
JUP	ENST00000393930		58604	912	1040	608	1648		121	304	183	304	425		2011	21859740	Desmosomal protein gene mutations in patients with idiopathic dilated cardiomyopathy undergoing cardiac transplantation: a clinicopathological study.
LAMA2	ENST00000421865		60387	912	1040	0	1040		0	0	0	0	0		2008	18700894	LAMA2 gene analysis in a cohort of 26 congenital muscular dystrophy patients.
LAMA4	ENST00000424408		60532	912	1040	256	1296		121	0	135	256	121		2007	17646580	Laminin-alpha4 and integrin-linked kinase mutations cause human cardiomyopathy via simultaneous defects in cardiomyocytes and endothelial cells.
LAMP2	ENST00000200639		43772	912	1040	715	1755		223	309	183	406	532		2013	23785128	Targeted sequence capture and GS-FLX Titanium sequencing of 23 hypertrophic and dilated cardiomyopathy genes: implementation into diagnostics.
LDB3	ENST00000361373		59120	912	1040	923	1963		740	0	183	923	740		2003	14662268	Mutations in Cypher/ZASP in patients with dilated cardiomyopathy and left ventricular non-compaction.
LMNA	ENST00000368300		57821	912	1040	1227	2267		740	304	183	923	1044		1999	10580070	Missense mutations in the rod domain of the lamin A/C gene as causes of dilated cardiomyopathy and conduction-system disease.
MURC	ENST00000307584		59550	912	1040	183	1223		0	0	183	183	0		2011	21642240	Molecular genetic and functional characterization implicate muscle-restricted coiled-coil gene (MURC) as a causal gene for familial dilated cardiomyopathy.
MYBPC3	ENST00000545968		58092	912	1040	1344	2384		756	405	183	939	1161		2002	12379228	Novel mutations in sarcomeric protein genes in dilated cardiomyopathy.
MYH6	ENST00000356287		60495	912	1040	304	1344		121	0	183	304	121		2005	15998695	Alpha-myosin heavy chain: a sarcomeric gene associated with dilated and hypertrophic phenotypes of cardiomyopathy.
MYH7	ENST00000355349		60589	912	1040	1498	2538		756	559	183	939	1315		2000	11106718	Mutations in sarcomere protein genes as a cause of dilated cardiomyopathy.
MYL2	ENST00000228841		60516	912	1040	726	1766		188	355	183	371	543		2015	25825243	Novel familial dilated cardiomyopathy mutation in MYL2 affects the structure and function of myosin regulatory light chain.
MYPN	ENST00000358913		60506	912	1040	183	1223		0	0	183	183	0		2008	18006477	Mutations in the Z-band protein myopalladin gene and idiopathic dilated cardiomyopathy.
NEXN	ENST00000334785		59387	912	1040	339	1379		156	0	183	339	156		2009	19881492	Nexilin mutations destabilize cardiac Z-disks and lead to dilated cardiomyopathy.
NKX2-5	ENST00000329198		59083	912	1040	0	1040		0	0	0	0	0		2015	25503402	A novel NKX2-5 loss-of-function mutation predisposes to familial dilated cardiomyopathy and arrhythmias.
NPPA	ENST00000376480		59903	912	1040	0	1040		0	0	0	0	0		2013	23275345	Autosomal recessive atrial dilated cardiomyopathy with standstill evolution associated with mutation of Natriuretic Peptide Precursor A.
PDLIM3	ENST00000284770		59905	912	1040	135	1175		0	0	135	135	0		2007	17254821	Mutations in PDLIM3 and MYOZ1 encoding myocyte Z line proteins are infrequently found in idiopathic dilated cardiomyopathy.
PKP2	ENST00000070846		60342	912	1040	610	1650		123	304	183	306	427		2011	21859740	Desmosomal protein gene mutations in patients with idiopathic dilated cardiomyopathy undergoing cardiac transplantation: a clinicopathological study.
PLN	ENST00000357525		60475	912	1040	1278	2318		740	355	183	923	1095		2003	12610310	Dilated cardiomyopathy and heart failure caused by a mutation in phospholamban.
PRDM16	ENST00000270722		59292	912	1040	183	1223		0	0	183	183	0		2013	23768516	Fine mapping of the 1p36 deletion syndrome identifies mutation of PRDM16 as a cause of cardiomyopathy.
RAF1	ENST00000251849		60452	912	1040	183	1223		0	0	183	183	0		2014	24777450	RAF1 mutations in childhood-onset dilated cardiomyopathy.
RBM20	ENST00000369519		10047*	912	1040	339	1379		156	0	183	339	156		2009	19712804	Mutations in ribonucleic acid binding protein gene cause familial dilated cardiomyopathy.
SCN5A	ENST00000333535		59065	912	1040	487	1527		0	304	183	183	304		2005	15671429	Sodium channel mutations and susceptibility to heart failure and atrial fibrillation.
SGCB	ENST00000381431		60582	912	1040	0	1040		0	0	0	0	0		2013	23349452	Genetic analysis in 418 index patients with idiopathic dilated cardiomyopathy: overview of 10 years' experience.
SGCD	ENST00000337851		59000	912	1040	773	1813		590	0	183	773	590		2000	10974018	Mutations in the human delta-sarcoglycan gene in familial and sporadic dilated cardiomyopathy.
TAZ	ENST00000299328		42025	912	1040	923	1963		740	0	183	923	740		2010	20474083	A novel custom resequencing array for dilated cardiomyopathy.
TBX20	ENST00000408931		59011	912	1040	0	1040		0	0	0	0	0		2015	26118961	TBX20 loss-of-function mutation associated with familial dilated cardiomyopathy.
TBX5	ENST00000310346		59892	912	1040	0	1040		0	0	0	0	0		2015	25725155	TBX5 loss-of-function mutation contributes to familial dilated cardiomyopathy.
TCAP	ENST00000309889		59083	912	1040	773	1813		590	0	183	773	590		2002	12507422	The cardiac mechanical stretch sensor machinery involves a Z disc complex that is defective in a subset of human dilated cardiomyopathy.
TMPO	ENST00000266732		60414	912	1040	0	1040		0	0	0	0	0		2005	16247757	Thymopoietin (lamina-associated polypeptide 2) gene mutation associated with dilated cardiomyopathy.
TNNC1	ENST00000232975		60424	912	1040	339	1379		156	0	183	339	156		2004	15542288	Severe disease expression of cardiac troponin C and T mutations in patients with idiopathic dilated cardiomyopathy.
TNNI3	ENST00000344887		60064	912	1040	1422	2462		756	483	183	939	1239		2004	15070570	Novel mutation in cardiac troponin I in recessive idiopathic dilated cardiomyopathy.
TNNT2	ENST00000367318		59906	912	1040	1437	2477		756	498	183	939	1254		2000	11106718	Mutations in sarcomere protein genes as a cause of dilated cardiomyopathy.
TPM1	ENST00000403994		59415	912	1040	1294	2334		756	355	183	939	1111		2001	11273725	Mutations that alter the surface charge of alpha-tropomyosin are associated with dilated cardiomyopathy.
TTN	ENST00000589042		59861	912	1040	643	1683		156	304	183	339	460		1999	10051295	Familial dilated cardiomyopathy locus maps to chromosome 2q31.
TXNRD2	ENST00000400521		59438	912	1040	0	1040		0	0	0	0	0		2011	21247928	Mutations in the mitochondrial thioredoxin reductase gene TXNRD2 cause dilated cardiomyopathy.
VCL	ENST00000211998		60244	912	1040	773	1813		590	0	183	773	590		2002	11815424	Metavinculin mutations alter actin interaction in dilated cardiomyopathy.
ZBTB17	ENST00000375743		59440	912	1040	0	1040		0	0	0	0	0		2015	26175529	ZBTB17 (MIZ1) Is Important for the Cardiac Stress Response and a Novel Candidate Gene for Cardiomyopathy and Heart Failure.

## Sheet: Table S3
Supplemental Table 3 - Full list of rare protein-altering variants carried by the in-house DCM patients of the primary research cohort, sequenced with the Illumina Trusight Cardio panel.
Chromosome	Position	Reference	Variant	Gene	Variant class	Transcript variant	Protein variant	Cases (total n=1040)	ExAC frequency	Excluded by QC
chr12	22005346	C	T	ABCC9	missense_variant	ENST00000261201.4:c.2599G>A	ENSP00000261201.4:p.Val867Ile	1	8.24158e-06	FALSE
chr12	21991099	A	C	ABCC9	missense_variant	ENST00000261201.4:c.3479T>G	ENSP00000261201.4:p.Leu1160Arg	1	8.24742e-06	TRUE
chr12	21958185	-	A	ABCC9	frameshift_variant	ENST00000261201.4:c.4572_4573insT	ENSP00000261201.4:p.Val1525CysfsTer4	2	8.25846e-06	FALSE
chr12	22040822	C	T	ABCC9	missense_variant	ENST00000261201.4:c.1849G>A	ENSP00000261201.4:p.Asp617Asn	1	1.65582e-05	TRUE
chr12	21968807	G	A	ABCC9	missense_variant	ENST00000261201.4:c.3913C>T	ENSP00000261201.4:p.His1305Tyr	1	3.29772e-05	FALSE
chr12	21998563	T	C	ABCC9	missense_variant	ENST00000261201.4:c.3070A>G	ENSP00000261201.4:p.Ile1024Val	1	3.31779e-05	FALSE
chr12	22005315	G	A	ABCC9	missense_variant	ENST00000261201.4:c.2630C>T	ENSP00000261201.4:p.Thr877Met	1	4.12072e-05	FALSE
chr12	21958185	C	T	ABCC9	missense_variant	ENST00000261201.4:c.4573G>A	ENSP00000261201.4:p.Val1525Met	1	0	FALSE
chr12	22061085	C	G	ABCC9	missense_variant	ENST00000261201.4:c.1381G>C	ENSP00000261201.4:p.Ala461Pro	1	0	FALSE
chr12	22086773	G	C	ABCC9	missense_variant	ENST00000261201.4:c.227C>G	ENSP00000261201.4:p.Thr76Arg	1	0	FALSE
chr1	229567529	C	T	ACTA1	missense_variant	ENST00000366684.3:c.929G>A	ENSP00000355645.3:p.Gly310Glu	1	0	FALSE
chr1	229568026	C	T	ACTA1	missense_variant	ENST00000366684.3:c.607G>A	ENSP00000355645.3:p.Val203Met	1	0	FALSE
chr1	229568819	C	A	ACTA1	missense_variant	ENST00000366684.3:c.44G>T	ENSP00000355645.3:p.Gly15Val	1	0	FALSE
chr1	236894563	A	G	ACTN2	missense_variant	ENST00000366578.4:c.646A>G	ENSP00000355537.4:p.Met216Val	1	8.23683e-06	FALSE
chr1	236902624	C	T	ACTN2	missense_variant	ENST00000366578.4:c.899C>T	ENSP00000355537.4:p.Thr300Met	1	2.47109e-05	TRUE
chr1	236924372	G	A	ACTN2	missense_variant	ENST00000366578.4:c.2425G>A	ENSP00000355537.4:p.Val809Ile	1	3.29554e-05	TRUE
chr1	236912460	C	T	ACTN2	missense_variant	ENST00000366578.4:c.1552C>T	ENSP00000355537.4:p.His518Tyr	1	3.2956e-05	FALSE
chr1	236910993	A	T	ACTN2	missense_variant	ENST00000366578.4:c.1433A>T	ENSP00000355537.4:p.Asn478Ile	1	4.16736e-05	TRUE
chr1	236925786	G	A	ACTN2	missense_variant	ENST00000366578.4:c.2552G>A	ENSP00000355537.4:p.Arg851His	1	4.95376e-05	FALSE
chr1	236907977	A	C	ACTN2	missense_variant	ENST00000366578.4:c.1307A>C	ENSP00000355537.4:p.Glu436Ala	1	5.79115e-05	FALSE
chr1	236907965	C	T	ACTN2	missense_variant	ENST00000366578.4:c.1295C>T	ENSP00000355537.4:p.Ala432Val	1	6.62899e-05	FALSE
chr1	236894607	T	A	ACTN2	missense_variant	ENST00000366578.4:c.690T>A	ENSP00000355537.4:p.Asp230Glu	1	9.88517e-05	FALSE
chr1	236902645	G	A	ACTN2	missense_variant	ENST00000366578.4:c.920G>A	ENSP00000355537.4:p.Arg307Gln	1	0	FALSE
chr1	236902684	T	G	ACTN2	missense_variant	ENST00000366578.4:c.959T>G	ENSP00000355537.4:p.Leu320Arg	1	0	FALSE
chr1	236902720	C	A	ACTN2	missense_variant	ENST00000366578.4:c.995C>A	ENSP00000355537.4:p.Pro332Gln	1	0	FALSE
chr1	236924423	G	A	ACTN2	missense_variant	ENST00000366578.4:c.2476G>A	ENSP00000355537.4:p.Asp826Asn	1	0	FALSE
chr10	92675561	G	C	ANKRD1	missense_variant	ENST00000371697.3:c.728C>G	ENSP00000360762.3:p.Ala243Gly	1	1.6491e-05	FALSE
chr10	92675311	T	C	ANKRD1	missense_variant	ENST00000371697.3:c.838A>G	ENSP00000360762.3:p.Ile280Val	2	3.31631e-05	FALSE
chr10	92678626	T	A	ANKRD1	missense_variant	ENST00000371697.3:c.449A>T	ENSP00000360762.3:p.Asp150Val	1	9.0822e-05	FALSE
chr10	92679010	-	T	ANKRD1	frameshift_variant	ENST00000371697.3:c.222dupA	ENSP00000360762.3:p.Leu75ThrfsTer8	1	9.95691e-05	TRUE
chr10	92672671	G	C	ANKRD1	missense_variant	ENST00000371697.3:c.912C>G	ENSP00000360762.3:p.Asp304Glu	1	0	FALSE
chr10	92675359	G	C	ANKRD1	missense_variant	ENST00000371697.3:c.790C>G	ENSP00000360762.3:p.Arg264Gly	1	0	FALSE
chr10	92675615	A	G	ANKRD1	missense_variant	ENST00000371697.3:c.674T>C	ENSP00000360762.3:p.Val225Ala	1	0	FALSE
chr10	92678687	C	A	ANKRD1	stop_gained	ENST00000371697.3:c.388G>T	ENSP00000360762.3:p.Glu130Ter	1	0	FALSE
chr10	121429549	C	T	BAG3	stop_gained	ENST00000369085.3:c.367C>T	ENSP00000358081.3:p.Arg123Ter	1	1.65175e-05	FALSE
chr10	121411320	C	T	BAG3	missense_variant	ENST00000369085.3:c.133C>T	ENSP00000358081.3:p.Arg45Cys	1	2.92335e-05	TRUE
chr10	121436027	C	T	BAG3	missense_variant	ENST00000369085.3:c.961C>T	ENSP00000358081.3:p.Pro321Ser	1	3.29674e-05	FALSE
chr10	121436280	C	T	BAG3	missense_variant	ENST00000369085.3:c.1214C>T	ENSP00000358081.3:p.Ala405Val	2	8.24674e-05	FALSE
chr10	121436009	T	A	BAG3	missense_variant	ENST00000369085.3:c.943T>A	ENSP00000358081.3:p.Ser315Thr	1	8.24769e-05	FALSE
chr10	121436295	AGG	-	BAG3	inframe_deletion	ENST00000369085.3:c.1232_1234delGAG	ENSP00000358081.3:p.Gly411del	1	8.25083e-05	FALSE
chr10	121411295	G	C	BAG3	missense_variant	ENST00000369085.3:c.108G>C	ENSP00000358081.3:p.Trp36Cys	1	0	TRUE
chr10	121411357	GGGCCCCAAG	-	BAG3	frameshift_variant, splice_region_variant	ENST00000369085.3:c.172_180+1delGGCCCCAAGG		1	0	TRUE
chr10	121429663	C	T	BAG3	stop_gained	ENST00000369085.3:c.481C>T	ENSP00000358081.3:p.Gln161Ter	1	0	FALSE
chr10	121436365	-	GGGCTGGAGC	BAG3	frameshift_variant	ENST00000369085.3:c.1300_1309dupGGGCTGGAGC	ENSP00000358081.3:p.Gln437ArgfsTer10	1	0	FALSE
chr1	116243922	TCATCATCT	-	CASQ2	inframe_deletion	ENST00000261448.5:c.1131_1139delAGATGATGA	ENSP00000261448.5:p.Glu377_Asp379del	1	8.25287e-06	TRUE
chr1	116247859	T	C	CASQ2	missense_variant	ENST00000261448.5:c.893A>G	ENSP00000261448.5:p.Asn298Ser	1	6.59294e-05	FALSE
chr1	116287448	-	CCAG	CASQ2	frameshift_variant, splice_region_variant	ENST00000261448.5:c.316_319dupCTGG	ENSP00000261448.5:p.Gly107AlafsTer4	1	0	FALSE
chr11	111781059	C	G	CRYAB	missense_variant	ENST00000526180.1:c.316G>C	ENSP00000436051.1:p.Glu106Gln	1	0	FALSE
chr11	111781098	C	G	CRYAB	missense_variant	ENST00000526180.1:c.277G>C	ENSP00000436051.1:p.Val93Leu	1	0	FALSE
chr11	111782315	C	T	CRYAB	missense_variant	ENST00000526180.1:c.134G>A	ENSP00000436051.1:p.Ser45Asn	1	0	FALSE
chr11	19207798	C	T	CSRP3	missense_variant	ENST00000533783.1:c.379G>A	ENSP00000431813.1:p.Val127Ile	1	4.11828e-05	FALSE
chr11	19213980	C	T	CSRP3	missense_variant	ENST00000533783.1:c.16G>A	ENSP00000431813.1:p.Gly6Arg	1	6.60055e-05	FALSE
chr11	19213890	G	A	CSRP3	missense_variant	ENST00000533783.1:c.106C>T	ENSP00000431813.1:p.His36Tyr	1	0	FALSE
chr2	220283417	G	T	DES	missense_variant	ENST00000373960.3:c.233G>T	ENSP00000363071.3:p.Arg78Leu	1	0	TRUE
chr2	220285027	C	T	DES	missense_variant	ENST00000373960.3:c.694C>T	ENSP00000363071.3:p.Leu232Phe	1	1.64927e-05	FALSE
chr2	220286086	C	T	DES	missense_variant	ENST00000373960.3:c.1048C>T	ENSP00000363071.3:p.Arg350Trp	1	1.65071e-05	FALSE
chr2	220288534	A	G	DES	missense_variant	ENST00000373960.3:c.1280A>G	ENSP00000363071.3:p.Asn427Ser	1	2.47145e-05	TRUE
chr2	220286065	G	A	DES	missense_variant	ENST00000373960.3:c.1027G>A	ENSP00000363071.3:p.Asp343Asn	1	2.48373e-05	TRUE
chr2	220283504	A	T	DES	missense_variant	ENST00000373960.3:c.320A>T	ENSP00000363071.3:p.Asn107Ile	1	0	TRUE
chr2	220283527	C	A	DES	missense_variant	ENST00000373960.3:c.343C>A	ENSP00000363071.3:p.Leu115Ile	1	0	TRUE
chr2	220285313	C	T	DES	missense_variant	ENST00000373960.3:c.832C>T	ENSP00000363071.3:p.Arg278Trp	1	0	FALSE
chr2	220285350	C	A	DES	missense_variant	ENST00000373960.3:c.869C>A	ENSP00000363071.3:p.Ser290Tyr	1	0	FALSE
chr2	220286282	G	A	DES	missense_variant, splice_region_variant	ENST00000373960.3:c.1244G>A	ENSP00000363071.3:p.Arg415Gln	1	0	FALSE
chrX	32382743	C	T	DMD	missense_variant	ENST00000357033.4:c.5110G>A	ENSP00000354923.3:p.Glu1704Lys	1	1.14167e-05	FALSE
chrX	31676134	T	C	DMD	missense_variant	ENST00000357033.4:c.8000A>G	ENSP00000354923.3:p.Asn2667Ser	1	1.14252e-05	TRUE
chrX	32408228	T	G	DMD	missense_variant	ENST00000357033.4:c.4304A>C	ENSP00000354923.3:p.Glu1435Ala	1	1.14812e-05	FALSE
chrX	32591879	G	T	DMD	missense_variant	ENST00000357033.4:c.1687C>A	ENSP00000354923.3:p.Arg563Ser	1	1.19131e-05	FALSE
chrX	32361306	T	A	DMD	missense_variant	ENST00000357033.4:c.5684A>T	ENSP00000354923.3:p.Asp1895Val	1	2.28423e-05	FALSE
chrX	32404538	C	T	DMD	missense_variant	ENST00000357033.4:c.4563G>A	ENSP00000354923.3:p.Met1521Ile	1	2.30728e-05	FALSE
chrX	31986618	C	T	DMD	missense_variant	ENST00000357033.4:c.6452G>A	ENSP00000354923.3:p.Gly2151Asp	1	2.3598e-05	FALSE
chrX	32519915	A	C	DMD	missense_variant	ENST00000357033.4:c.2337T>G	ENSP00000354923.3:p.Asp779Glu	1	2.99751e-05	TRUE
chrX	32662402	T	C	DMD	missense_variant	ENST00000357033.4:c.1178A>G	ENSP00000354923.3:p.Gln393Arg	1	3.42626e-05	FALSE
chrX	32472795	G	A	DMD	missense_variant	ENST00000357033.4:c.3587C>T	ENSP00000354923.3:p.Ala1196Val	1	3.46392e-05	FALSE
chrX	31196083	C	T	DMD	missense_variant	ENST00000357033.4:c.10228G>A	ENSP00000354923.3:p.Val3410Ile	1	4.17188e-05	TRUE
chrX	32663164	G	A	DMD	missense_variant	ENST00000357033.4:c.1066C>T	ENSP00000354923.3:p.Leu356Phe	1	4.55944e-05	FALSE
chrX	32591746	A	T	DMD	missense_variant	ENST00000357033.4:c.1713T>A	ENSP00000354923.3:p.Phe571Leu	1	8.03047e-05	FALSE
chrX	32381026	C	T	DMD	missense_variant	ENST00000357033.4:c.5204G>A	ENSP00000354923.3:p.Arg1735His	1	8.26485e-05	FALSE
chrX	32398788	T	C	DMD	missense_variant	ENST00000357033.4:c.4684A>G	ENSP00000354923.3:p.Arg1562Gly	1	9.24321e-05	FALSE
chrX	31144773	T	C	DMD	missense_variant	ENST00000357033.4:c.11032A>G	ENSP00000354923.3:p.Lys3678Glu	1	0	FALSE
chrX	31196079	G	T	DMD	missense_variant	ENST00000357033.4:c.10232C>A	ENSP00000354923.3:p.Thr3411Asn	1	0	TRUE
chrX	31676260	T	C	DMD	missense_variant, splice_region_variant	ENST00000357033.4:c.7874A>G	ENSP00000354923.3:p.Gln2625Arg	1	0	FALSE
chrX	31947838	G	A	DMD	missense_variant	ENST00000357033.4:c.6787C>T	ENSP00000354923.3:p.Arg2263Cys	1	0	FALSE
chrX	32235166	G	C	DMD	missense_variant	ENST00000357033.4:c.6305C>G	ENSP00000354923.3:p.Ser2102Cys	1	0	FALSE
chrX	32429915	T	G	DMD	missense_variant	ENST00000357033.4:c.4187A>C	ENSP00000354923.3:p.Tyr1396Ser	1	0	FALSE
chrX	32466741	C	A	DMD	missense_variant	ENST00000357033.4:c.3618G>T	ENSP00000354923.3:p.Glu1206Asp	1	0	FALSE
chrX	32591722	T	G	DMD	missense_variant	ENST00000357033.4:c.1737A>C	ENSP00000354923.3:p.Glu579Asp	1	0	FALSE
chrX	32591729	T	C	DMD	missense_variant	ENST00000357033.4:c.1730A>G	ENSP00000354923.3:p.Glu577Gly	1	0	FALSE
chrX	32591954	C	A	DMD	missense_variant	ENST00000357033.4:c.1612G>T	ENSP00000354923.3:p.Asp538Tyr	1	0	FALSE
chrX	32827705	C	G	DMD	missense_variant	ENST00000357033.4:c.554G>C	ENSP00000354923.3:p.Ser185Thr	1	0	FALSE
chrX	32834691	T	A	DMD	missense_variant	ENST00000357033.4:c.424A>T	ENSP00000354923.3:p.Ser142Cys	1	0	FALSE
chr9	131708321	A	G	DOLK	missense_variant	ENST00000372586.3:c.1262T>C	ENSP00000361667.3:p.Leu421Pro	1	3.29679e-05	FALSE
chr9	131708583	T	A	DOLK	missense_variant	ENST00000372586.3:c.1000A>T	ENSP00000361667.3:p.Thr334Ser	1	3.29875e-05	FALSE
chr9	131708283	C	T	DOLK	missense_variant	ENST00000372586.3:c.1300G>A	ENSP00000361667.3:p.Gly434Arg	1	0	FALSE
chr9	131708493	T	G	DOLK	missense_variant	ENST00000372586.3:c.1090A>C	ENSP00000361667.3:p.Thr364Pro	1	0	FALSE
chr9	131708655	G	-	DOLK	frameshift_variant	ENST00000372586.3:c.927delC	ENSP00000361667.3:p.Leu310TrpfsTer36	1	0	FALSE
chr9	131709208	G	-	DOLK	frameshift_variant	ENST00000372586.3:c.374delC	ENSP00000361667.3:p.Ser125TyrfsTer31	1	0	FALSE
chr9	131709259	C	G	DOLK	missense_variant	ENST00000372586.3:c.324G>C	ENSP00000361667.3:p.Glu108Asp	1	0	FALSE
chr9	131709563	G	C	DOLK	missense_variant	ENST00000372586.3:c.20C>G	ENSP00000361667.3:p.Ser7Cys	1	0	FALSE
chr18	28671023	A	T	DSC2	missense_variant	ENST00000280904.6:c.442T>A	ENSP00000280904.6:p.Ser148Thr	1	8.27376e-06	FALSE
chr18	28648922	C	T	DSC2	missense_variant	ENST00000280904.6:c.2446G>A	ENSP00000280904.6:p.Val816Met	1	1.64783e-05	FALSE
chr18	28659895	G	C	DSC2	missense_variant	ENST00000280904.6:c.1581C>G	ENSP00000280904.6:p.Ile527Met	1	1.64783e-05	FALSE
chr18	28649014	T	C	DSC2	missense_variant	ENST00000280904.6:c.2354A>G	ENSP00000280904.6:p.Glu785Gly	1	1.64802e-05	FALSE
chr18	28672123	A	T	DSC2	missense_variant	ENST00000280904.6:c.295T>A	ENSP00000280904.6:p.Ser99Thr	1	2.47754e-05	FALSE
chr18	28669544	G	A	DSC2	missense_variant	ENST00000280904.6:c.488C>T	ENSP00000280904.6:p.Thr163Met	1	2.56266e-05	FALSE
chr18	28648975	C	A	DSC2	missense_variant	ENST00000280904.6:c.2393G>T	ENSP00000280904.6:p.Arg798Leu	1	3.29669e-05	FALSE
chr18	28650780	G	A	DSC2	missense_variant	ENST00000280904.6:c.2162C>T	ENSP00000280904.6:p.Thr721Met	1	3.29723e-05	FALSE
chr18	28671068	C	T	DSC2	missense_variant	ENST00000280904.6:c.397G>A	ENSP00000280904.6:p.Ala133Thr	2	7.48927e-05	FALSE
chr18	28648897	G	A	DSC2	missense_variant	ENST00000280904.6:c.2471C>T	ENSP00000280904.6:p.Ser824Leu	1	8.23913e-05	FALSE
chr18	28648156	T	A	DSC2	missense_variant	ENST00000280904.6:c.2531A>T	ENSP00000280904.6:p.Asp844Val	1	0	FALSE
chr18	28659899	G	A	DSC2	missense_variant	ENST00000280904.6:c.1577C>T	ENSP00000280904.6:p.Ser526Leu	1	0	FALSE
chr18	29122696	A	G	DSG2	missense_variant	ENST00000261590.8:c.2215A>G	ENSP00000261590.8:p.Ile739Val	1	8.28171e-06	FALSE
chr18	29126293	G	A	DSG2	missense_variant	ENST00000261590.8:c.2944G>A	ENSP00000261590.8:p.Glu982Lys	1	8.4822e-06	TRUE
chr18	29104798	T	A	DSG2	missense_variant	ENST00000261590.8:c.961T>A	ENSP00000261590.8:p.Phe321Ile	1	1.65708e-05	TRUE
chr18	29121161	C	T	DSG2	missense_variant	ENST00000261590.8:c.1885C>T	ENSP00000261590.8:p.Pro629Ser	1	1.65788e-05	FALSE
chr18	29126388	C	A	DSG2	stop_gained	ENST00000261590.8:c.3039C>A	ENSP00000261590.8:p.Tyr1013Ter	2	4.14374e-05	FALSE
chr18	29102067	A	G	DSG2	missense_variant	ENST00000261590.8:c.545A>G	ENSP00000261590.8:p.Asn182Ser	1	4.97851e-05	FALSE
chr18	29104426	A	G	DSG2	missense_variant	ENST00000261590.8:c.706A>G	ENSP00000261590.8:p.Thr236Ala	1	5.81308e-05	FALSE
chr18	29116333	T	G	DSG2	missense_variant	ENST00000261590.8:c.1592T>G	ENSP00000261590.8:p.Phe531Cys	2	6.63317e-05	FALSE
chr18	29099806	A	G	DSG2	missense_variant	ENST00000261590.8:c.122A>G	ENSP00000261590.8:p.His41Arg	1	0	FALSE
chr18	29102044	A	T	DSG2	splice_acceptor_variant	ENST00000261590.8:c.524-2A>T		1	0	FALSE
chr18	29126402	A	G	DSG2	missense_variant	ENST00000261590.8:c.3053A>G	ENSP00000261590.8:p.Glu1018Gly	1	0	FALSE
chr18	29126516	C	T	DSG2	missense_variant	ENST00000261590.8:c.3167C>T	ENSP00000261590.8:p.Thr1056Ile	1	0	FALSE
chr6	7556031	G	A	DSP	missense_variant	ENST00000379802.3:c.251G>A	ENSP00000369129.3:p.Arg84Gln	1	0	TRUE
chr6	7578778	A	C	DSP	missense_variant	ENST00000379802.3:c.3067A>C	ENSP00000369129.3:p.Ser1023Arg	1	8.239e-06	TRUE
chr6	7572144	A	G	DSP	missense_variant	ENST00000379802.3:c.1973A>G	ENSP00000369129.3:p.Asn658Ser	1	8.24838e-06	FALSE
chr6	7583427	A	G	DSP	missense_variant	ENST00000379802.3:c.5932A>G	ENSP00000369129.3:p.Met1978Val	1	8.25546e-06	FALSE
chr6	7583879	G	C	DSP	missense_variant	ENST00000379802.3:c.6384G>C	ENSP00000369129.3:p.Gln2128His	1	8.26228e-06	FALSE
chr6	7583743	G	A	DSP	missense_variant	ENST00000379802.3:c.6248G>A	ENSP00000369129.3:p.Arg2083His	1	8.29187e-06	TRUE
chr6	7583614	T	G	DSP	missense_variant	ENST00000379802.3:c.6119T>G	ENSP00000369129.3:p.Ile2040Ser	1	8.29724e-06	FALSE
chr6	7579935	T	C	DSP	missense_variant	ENST00000379802.3:c.3512T>C	ENSP00000369129.3:p.Ile1171Thr	1	8.38968e-06	FALSE
chr6	7572218	G	A	DSP	missense_variant	ENST00000379802.3:c.2047G>A	ENSP00000369129.3:p.Glu683Lys	1	1.64832e-05	TRUE
chr6	7572252	C	T	DSP	missense_variant	ENST00000379802.3:c.2081C>T	ENSP00000369129.3:p.Ala694Val	1	1.64834e-05	FALSE
chr6	7580697	G	A	DSP	missense_variant	ENST00000379802.3:c.4274G>A	ENSP00000369129.3:p.Arg1425Lys	1	1.65145e-05	FALSE
chr6	7583827	T	C	DSP	missense_variant	ENST00000379802.3:c.6332T>C	ENSP00000369129.3:p.Ile2111Thr	1	1.65246e-05	TRUE
chr6	7581617	G	A	DSP	missense_variant	ENST00000379802.3:c.5194G>A	ENSP00000369129.3:p.Asp1732Asn	1	1.65292e-05	FALSE
chr6	7583317	A	C	DSP	missense_variant	ENST00000379802.3:c.5822A>C	ENSP00000369129.3:p.Lys1941Thr	1	1.65631e-05	FALSE
chr6	7580435	G	A	DSP	missense_variant	ENST00000379802.3:c.4012G>A	ENSP00000369129.3:p.Ala1338Thr	1	1.65901e-05	TRUE
chr6	7585993	C	G	DSP	missense_variant	ENST00000379802.3:c.8498C>G	ENSP00000369129.3:p.Ser2833Cys	1	1.67149e-05	FALSE
chr6	7572201	G	A	DSP	missense_variant	ENST00000379802.3:c.2030G>A	ENSP00000369129.3:p.Arg677Lys	1	2.47243e-05	FALSE
chr6	7559460	C	T	DSP	missense_variant, splice_region_variant	ENST00000379802.3:c.424C>T	ENSP00000369129.3:p.Leu142Phe	1	2.47746e-05	FALSE
chr6	7575640	-	TCT	DSP	inframe_insertion	ENST00000379802.3:c.2550_2552dupTCT	ENSP00000369129.3:p.Leu851dup	1	3.29462e-05	FALSE
chr6	7563982	C	T	DSP	missense_variant	ENST00000379802.3:c.740C>T	ENSP00000369129.3:p.Ala247Val	1	3.29506e-05	FALSE
chr6	7572120	A	G	DSP	missense_variant	ENST00000379802.3:c.1949A>G	ENSP00000369129.3:p.Asn650Ser	1	3.30595e-05	FALSE
chr6	7580988	C	T	DSP	missense_variant	ENST00000379802.3:c.4565C>T	ENSP00000369129.3:p.Thr1522Met	1	3.3295e-05	FALSE
chr6	7583911	A	G	DSP	missense_variant	ENST00000379802.3:c.6416A>G	ENSP00000369129.3:p.Asn2139Ser	1	4.13216e-05	FALSE
chr6	7579557	G	A	DSP	missense_variant	ENST00000379802.3:c.3134G>A	ENSP00000369129.3:p.Arg1045Gln	2	4.17606e-05	FALSE
chr6	7579985	T	C	DSP	missense_variant	ENST00000379802.3:c.3562T>C	ENSP00000369129.3:p.Tyr1188His	2	6.71468e-05	FALSE
chr6	7566613	C	T	DSP	missense_variant	ENST00000379802.3:c.943C>T	ENSP00000369129.3:p.Arg315Cys	5	7.45589e-05	TRUE
chr6	7574952	A	G	DSP	missense_variant	ENST00000379802.3:c.2360A>G	ENSP00000369129.3:p.Tyr787Cys	1	8.23642e-05	FALSE
chr6	7583112	C	T	DSP	missense_variant	ENST00000379802.3:c.5617C>T	ENSP00000369129.3:p.Arg1873Cys	1	8.23873e-05	FALSE
chr6	7565703	G	A	DSP	missense_variant	ENST00000379802.3:c.889G>A	ENSP00000369129.3:p.Asp297Asn	1	8.23954e-05	FALSE
chr6	7580598	G	A	DSP	missense_variant	ENST00000379802.3:c.4175G>A	ENSP00000369129.3:p.Arg1392Gln	1	8.26638e-05	FALSE
chr6	7580124	A	G	DSP	missense_variant	ENST00000379802.3:c.3701A>G	ENSP00000369129.3:p.Asn1234Ser	1	9.13636e-05	FALSE
chr6	7580913	G	A	DSP	missense_variant	ENST00000379802.3:c.4490G>A	ENSP00000369129.3:p.Arg1497Gln	1	9.98602e-05	FALSE
chr6	7565673	A	C	DSP	missense_variant	ENST00000379802.3:c.859A>C	ENSP00000369129.3:p.Asn287His	1	0	FALSE
chr6	7566620	G	A	DSP	missense_variant	ENST00000379802.3:c.950G>A	ENSP00000369129.3:p.Ser317Asn	1	0	FALSE
chr6	7569571	AAGT	-	DSP	splice_donor_variant, coding_sequence_variant	ENST00000379802.3:c.1574+3_1574+6delAAGT		1	0	FALSE
chr6	7570789	T	A	DSP	missense_variant	ENST00000379802.3:c.1694T>A	ENSP00000369129.3:p.Ile565Asn	1	0	FALSE
chr6	7571787	C	T	DSP	stop_gained	ENST00000379802.3:c.1873C>T	ENSP00000369129.3:p.Gln625Ter	1	0	FALSE
chr6	7572217	G	-	DSP	frameshift_variant	ENST00000379802.3:c.2047delG	ENSP00000369129.3:p.Glu683ArgfsTer4	1	0	FALSE
chr6	7574464	-	A	DSP	frameshift_variant	ENST00000379802.3:c.2276_2277insA	ENSP00000369129.3:p.Thr760TyrfsTer7	1	0	FALSE
chr6	7575624	C	T	DSP	stop_gained	ENST00000379802.3:c.2533C>T	ENSP00000369129.3:p.Gln845Ter	1	0	FALSE
chr6	7576571	G	C	DSP	missense_variant	ENST00000379802.3:c.2675G>C	ENSP00000369129.3:p.Arg892Pro	1	0	FALSE
chr6	7576586	C	G	DSP	missense_variant	ENST00000379802.3:c.2690C>G	ENSP00000369129.3:p.Ala897Gly	1	0	FALSE
chr6	7577202	G	A	DSP	missense_variant	ENST00000379802.3:c.2804G>A	ENSP00000369129.3:p.Ser935Asn	1	0	FALSE
chr6	7578028	T	C	DSP	missense_variant	ENST00000379802.3:c.2894T>C	ENSP00000369129.3:p.Leu965Pro	1	0	FALSE
chr6	7579507	G	T	DSP	splice_acceptor_variant	ENST00000379802.3:c.3085-1G>T		1	0	FALSE
chr6	7579508	-	T	DSP	frameshift_variant, splice_region_variant	ENST00000379802.3:c.3086dupT	ENSP00000369129.3:p.Lys1030GlufsTer24	1	0	FALSE
chr6	7579748	AGA	-	DSP	inframe_deletion	ENST00000379802.3:c.3329_3331delAGA	ENSP00000369129.3:p.Lys1110del	1	0	FALSE
chr6	7580047	C	G	DSP	missense_variant	ENST00000379802.3:c.3624C>G	ENSP00000369129.3:p.Asn1208Lys	1	0	FALSE
chr6	7580102	C	T	DSP	stop_gained	ENST00000379802.3:c.3679C>T	ENSP00000369129.3:p.Gln1227Ter	1	0	FALSE
chr6	7580162	C	T	DSP	stop_gained	ENST00000379802.3:c.3739C>T	ENSP00000369129.3:p.Arg1247Ter	1	0	FALSE
chr6	7580504	A	C	DSP	missense_variant	ENST00000379802.3:c.4081A>C	ENSP00000369129.3:p.Ser1361Arg	1	0	FALSE
chr6	7580900	G	T	DSP	stop_gained	ENST00000379802.3:c.4477G>T	ENSP00000369129.3:p.Glu1493Ter	1	0	FALSE
chr6	7581011	G	A	DSP	missense_variant	ENST00000379802.3:c.4588G>A	ENSP00000369129.3:p.Val1530Ile	1	0	FALSE
chr6	7581218	A	-	DSP	frameshift_variant	ENST00000379802.3:c.4797delA	ENSP00000369129.3:p.Gly1600AlafsTer2	1	0	FALSE
chr6	7582883	-	A	DSP	frameshift_variant	ENST00000379802.3:c.5389dupA	ENSP00000369129.3:p.Arg1797LysfsTer39	1	0	FALSE
chr6	7583992	-	AGATAGTCAT	DSP	frameshift_variant	ENST00000379802.3:c.6506_6507insTAGATAGTCA	ENSP00000369129.3:p.Gln2169HisfsTer3	1	0	FALSE
chr6	7584463	T	C	DSP	missense_variant	ENST00000379802.3:c.6968T>C	ENSP00000369129.3:p.Ile2323Thr	1	0	FALSE
chr6	7584586	TATTCGCT	-	DSP	frameshift_variant	ENST00000379802.3:c.7096_7103delCGCTTATT	ENSP00000369129.3:p.Leu2367SerfsTer10	1	0	FALSE
chr6	7584681	T	C	DSP	missense_variant	ENST00000379802.3:c.7186T>C	ENSP00000369129.3:p.Tyr2396His	1	0	FALSE
chr6	7585152	A	G	DSP	missense_variant	ENST00000379802.3:c.7657A>G	ENSP00000369129.3:p.Ser2553Gly	1	0	FALSE
chr6	7585309	G	A	DSP	missense_variant	ENST00000379802.3:c.7814G>A	ENSP00000369129.3:p.Arg2605Lys	1	0	FALSE
chr6	7585569	AGAA	-	DSP	frameshift_variant	ENST00000379802.3:c.8077_8080delAAAG	ENSP00000369129.3:p.Lys2693ProfsTer3	1	0	FALSE
chr6	7585795	C	T	DSP	missense_variant	ENST00000379802.3:c.8300C>T	ENSP00000369129.3:p.Thr2767Ile	1	0	FALSE
chr6	7586019	C	T	DSP	missense_variant	ENST00000379802.3:c.8524C>T	ENSP00000369129.3:p.Arg2842Cys	1	0	FALSE
chrX	153609390	T	C	EMD	missense_variant	ENST00000369842.4:c.598T>C	ENSP00000358857.4:p.Trp200Arg	1	2.29043e-05	TRUE
chrX	153608681	G	A	EMD	missense_variant	ENST00000369842.4:c.353G>A	ENSP00000358857.4:p.Arg118His	1	2.33318e-05	FALSE
chr9	108366602	C	T	FKTN	missense_variant	ENST00000223528.2:c.476C>T	ENSP00000223528.2:p.Pro159Leu	1	8.23886e-06	TRUE
chr9	108366701	A	G	FKTN	missense_variant	ENST00000223528.2:c.575A>G	ENSP00000223528.2:p.Lys192Arg	1	8.24022e-06	TRUE
chr9	108366733	C	T	FKTN	stop_gained	ENST00000223528.2:c.607C>T	ENSP00000223528.2:p.Arg203Ter	2	8.2447e-06	TRUE
chr9	108397457	C	T	FKTN	missense_variant	ENST00000223528.2:c.1298C>T	ENSP00000223528.2:p.Thr433Met	1	1.64745e-05	FALSE
chr9	108397471	C	T	FKTN	missense_variant	ENST00000223528.2:c.1312C>T	ENSP00000223528.2:p.Arg438Cys	1	1.64745e-05	FALSE
chr9	108337335	G	T	FKTN	missense_variant	ENST00000223528.2:c.22G>T	ENSP00000223528.2:p.Val8Leu	1	1.64894e-05	FALSE
chr9	108366500	G	T	FKTN	missense_variant	ENST00000223528.2:c.374G>T	ENSP00000223528.2:p.Gly125Val	1	3.29717e-05	TRUE
chr9	108366508	C	T	FKTN	missense_variant	ENST00000223528.2:c.382C>T	ENSP00000223528.2:p.Arg128Trp	1	4.94511e-05	TRUE
chr9	108377598	C	T	FKTN	missense_variant	ENST00000223528.2:c.820C>T	ENSP00000223528.2:p.Arg274Trp	1	9.88484e-05	FALSE
chr9	108363541	C	A	FKTN	missense_variant	ENST00000223528.2:c.281C>A	ENSP00000223528.2:p.Ser94Tyr	1	0	FALSE
chr9	108363587	TT	-	FKTN	frameshift_variant	ENST00000223528.2:c.329_330delTT	ENSP00000223528.2:p.Phe110TyrfsTer13	1	0	FALSE
chr9	108366616	T	G	FKTN	missense_variant	ENST00000223528.2:c.490T>G	ENSP00000223528.2:p.Cys164Gly	1	0	FALSE
chr9	108370224	T	G	FKTN	missense_variant	ENST00000223528.2:c.772T>G	ENSP00000223528.2:p.Phe258Val	1	0	FALSE
chr9	108397385	T	C	FKTN	missense_variant	ENST00000223528.2:c.1226T>C	ENSP00000223528.2:p.Val409Ala	1	0	FALSE
chr7	92085715	G	A	GATAD1	missense_variant	ENST00000287957.3:c.649G>A	ENSP00000287957.3:p.Glu217Lys	1	1.65615e-05	FALSE
chr7	92085766	T	A	GATAD1	missense_variant	ENST00000287957.3:c.700T>A	ENSP00000287957.3:p.Ser234Thr	1	0	FALSE
chr11	6631181	G	C	ILK	missense_variant	ENST00000299421.4:c.993G>C	ENSP00000299421.3:p.Met331Ile	1	8.24443e-06	FALSE
chr11	6631758	G	A	ILK	missense_variant	ENST00000299421.4:c.1275G>A	ENSP00000299421.3:p.Met425Ile	1	2.47133e-05	FALSE
chr11	6625504	GAC	-	ILK	inframe_deletion	ENST00000299421.4:c.7_9delGAC	ENSP00000299421.3:p.Asp3del	1	0	FALSE
chr11	6629394	C	T	ILK	missense_variant	ENST00000299421.4:c.208C>T	ENSP00000299421.3:p.Pro70Ser	1	0	FALSE
chr17	39927982	A	T	JUP	missense_variant	ENST00000393930.1:c.125T>A	ENSP00000377507.1:p.Ile42Asn	1	8.25369e-06	FALSE
chr17	39925366	C	T	JUP	missense_variant	ENST00000393930.1:c.562G>A	ENSP00000377507.1:p.Ala188Thr	1	8.6149e-06	FALSE
chr17	39925419	G	A	JUP	missense_variant	ENST00000393930.1:c.509C>T	ENSP00000377507.1:p.Ser170Leu	1	3.37695e-05	FALSE
chr17	39919332	G	A	JUP	missense_variant	ENST00000393930.1:c.1400C>T	ENSP00000377507.1:p.Pro467Leu	1	4.12092e-05	FALSE
chr17	39925350	A	G	JUP	missense_variant	ENST00000393930.1:c.578T>C	ENSP00000377507.1:p.Met193Thr	1	4.34367e-05	FALSE
chr17	39925399	G	A	JUP	missense_variant	ENST00000393930.1:c.529C>T	ENSP00000377507.1:p.Arg177Trp	1	5.1297e-05	FALSE
chr17	39925803	T	C	JUP	missense_variant	ENST00000393930.1:c.335A>G	ENSP00000377507.1:p.Asn112Ser	1	9.88077e-05	TRUE
chr17	39914023	G	A	JUP	missense_variant	ENST00000393930.1:c.1787C>T	ENSP00000377507.1:p.Ser596Leu	1	0	FALSE
chr17	39914766	C	G	JUP	missense_variant	ENST00000393930.1:c.1658G>C	ENSP00000377507.1:p.Gly553Ala	1	0	FALSE
chr17	39925368	G	T	JUP	missense_variant	ENST00000393930.1:c.560C>A	ENSP00000377507.1:p.Ala187Asp	1	0	FALSE
chr6	129609006	T	-	LAMA2	frameshift_variant	ENST00000421865.2:c.2556delT	ENSP00000400365.2:p.Phe852LeufsTer36	1	8.23683e-06	TRUE
chr6	129609065	C	T	LAMA2	missense_variant	ENST00000421865.2:c.2611C>T	ENSP00000400365.2:p.Leu871Phe	1	8.23683e-06	FALSE
chr6	129636675	C	T	LAMA2	missense_variant	ENST00000421865.2:c.3610C>T	ENSP00000400365.2:p.His1204Tyr	1	8.23723e-06	FALSE
chr6	129687409	G	A	LAMA2	missense_variant	ENST00000421865.2:c.4763G>A	ENSP00000400365.2:p.Arg1588His	2	8.24348e-06	FALSE
chr6	129687414	G	C	LAMA2	missense_variant	ENST00000421865.2:c.4768G>C	ENSP00000400365.2:p.Glu1590Gln	1	8.24457e-06	FALSE
chr6	129498907	C	T	LAMA2	missense_variant	ENST00000421865.2:c.1363C>T	ENSP00000400365.2:p.Arg455Trp	1	8.25042e-06	TRUE
chr6	129785508	C	T	LAMA2	missense_variant	ENST00000421865.2:c.7066C>T	ENSP00000400365.2:p.Arg2356Cys	1	8.25137e-06	FALSE
chr6	129833538	T	C	LAMA2	missense_variant	ENST00000421865.2:c.8888T>C	ENSP00000400365.2:p.Leu2963Pro	1	8.25164e-06	FALSE
chr6	129723573	G	T	LAMA2	missense_variant	ENST00000421865.2:c.5667G>T	ENSP00000400365.2:p.Lys1889Asn	1	8.25518e-06	FALSE
chr6	129712722	G	C	LAMA2	missense_variant	ENST00000421865.2:c.5158G>C	ENSP00000400365.2:p.Glu1720Gln	1	8.27787e-06	FALSE
chr6	129823883	C	A	LAMA2	missense_variant	ENST00000421865.2:c.8324C>A	ENSP00000400365.2:p.Ala2775Glu	1	8.28912e-06	FALSE
chr6	129835543	C	T	LAMA2	missense_variant	ENST00000421865.2:c.9014C>T	ENSP00000400365.2:p.Ala3005Val	1	1.65194e-05	FALSE
chr6	129641699	A	G	LAMA2	missense_variant	ENST00000421865.2:c.4075A>G	ENSP00000400365.2:p.Met1359Val	1	2.47374e-05	FALSE
chr6	129465131	G	A	LAMA2	missense_variant	ENST00000421865.2:c.725G>A	ENSP00000400365.2:p.Arg242His	1	2.47881e-05	FALSE
chr6	129691070	C	G	LAMA2	missense_variant	ENST00000421865.2:c.4894C>G	ENSP00000400365.2:p.Leu1632Val	1	2.48127e-05	TRUE
chr6	129722486	G	A	LAMA2	splice_donor_variant	ENST00000421865.2:c.5562+1G>A		1	2.49e-05	FALSE
chr6	129837377	G	A	LAMA2	missense_variant	ENST00000421865.2:c.9254G>A	ENSP00000400365.2:p.Arg3085Gln	1	3.29565e-05	FALSE
chr6	129835537	A	G	LAMA2	missense_variant	ENST00000421865.2:c.9008A>G	ENSP00000400365.2:p.Asn3003Ser	1	3.30551e-05	FALSE
chr6	129465118	G	A	LAMA2	missense_variant	ENST00000421865.2:c.712G>A	ENSP00000400365.2:p.Ala238Thr	1	3.30568e-05	FALSE
chr6	129419463	A	G	LAMA2	missense_variant	ENST00000421865.2:c.542A>G	ENSP00000400365.2:p.Asn181Ser	1	4.11882e-05	FALSE
chr6	129634234	A	C	LAMA2	missense_variant	ENST00000421865.2:c.3403A>C	ENSP00000400365.2:p.Thr1135Pro	1	4.22034e-05	FALSE
chr6	129823915	C	T	LAMA2	missense_variant, splice_region_variant	ENST00000421865.2:c.8356C>T	ENSP00000400365.2:p.Arg2786Cys	1	4.24917e-05	FALSE
chr6	129636760	C	A	LAMA2	missense_variant	ENST00000421865.2:c.3695C>A	ENSP00000400365.2:p.Pro1232His	1	4.94201e-05	FALSE
chr6	129419400	A	T	LAMA2	missense_variant	ENST00000421865.2:c.479A>T	ENSP00000400365.2:p.Asp160Val	1	4.94234e-05	FALSE
chr6	129785530	C	T	LAMA2	missense_variant	ENST00000421865.2:c.7088C>T	ENSP00000400365.2:p.Thr2363Ile	1	4.94715e-05	FALSE
chr6	129802543	A	G	LAMA2	missense_variant	ENST00000421865.2:c.7708A>G	ENSP00000400365.2:p.Thr2570Ala	1	6.59457e-05	FALSE
chr6	129691121	G	C	LAMA2	missense_variant	ENST00000421865.2:c.4945G>C	ENSP00000400365.2:p.Glu1649Gln	1	6.62954e-05	FALSE
chr6	129419474	C	T	LAMA2	missense_variant	ENST00000421865.2:c.553C>T	ENSP00000400365.2:p.Arg185Cys	1	7.41424e-05	FALSE
chr6	129762104	G	A	LAMA2	missense_variant	ENST00000421865.2:c.6229G>A	ENSP00000400365.2:p.Ala2077Thr	2	7.44208e-05	FALSE
chr6	129813531	G	A	LAMA2	missense_variant	ENST00000421865.2:c.8147G>A	ENSP00000400365.2:p.Arg2716His	1	7.44232e-05	FALSE
chr6	129612776	G	A	LAMA2	missense_variant	ENST00000421865.2:c.2767G>A	ENSP00000400365.2:p.Gly923Ser	1	7.48615e-05	FALSE
chr6	129824345	C	T	LAMA2	missense_variant	ENST00000421865.2:c.8467C>T	ENSP00000400365.2:p.Pro2823Ser	1	8.24035e-05	FALSE
chr6	129691085	G	A	LAMA2	missense_variant	ENST00000421865.2:c.4909G>A	ENSP00000400365.2:p.Glu1637Lys	1	9.09828e-05	FALSE
chr6	129419544	C	A	LAMA2	missense_variant	ENST00000421865.2:c.623C>A	ENSP00000400365.2:p.Pro208His	1	9.90737e-05	TRUE
chr6	129571324	C	G	LAMA2	missense_variant	ENST00000421865.2:c.1850C>G	ENSP00000400365.2:p.Thr617Arg	1	0	FALSE
chr6	129618882	A	T	LAMA2	missense_variant	ENST00000421865.2:c.2909A>T	ENSP00000400365.2:p.Asn970Ile	1	0	FALSE
chr6	129637051	C	T	LAMA2	missense_variant	ENST00000421865.2:c.3880C>T	ENSP00000400365.2:p.Pro1294Ser	1	0	FALSE
chr6	129714198	A	G	LAMA2	missense_variant	ENST00000421865.2:c.5243A>G	ENSP00000400365.2:p.Glu1748Gly	1	0	FALSE
chr6	129748909	C	T	LAMA2	missense_variant	ENST00000421865.2:c.5878C>T	ENSP00000400365.2:p.Arg1960Trp	1	0	FALSE
chr6	129775331	G	C	LAMA2	missense_variant	ENST00000421865.2:c.6605G>C	ENSP00000400365.2:p.Gly2202Ala	1	0	FALSE
chr6	129777529	G	C	LAMA2	missense_variant	ENST00000421865.2:c.6757G>C	ENSP00000400365.2:p.Ala2253Pro	1	0	FALSE
chr6	129794381	A	G	LAMA2	missense_variant	ENST00000421865.2:c.7323A>G	ENSP00000400365.2:p.Ile2441Met	1	0	FALSE
chr6	129794427	A	C	LAMA2	missense_variant	ENST00000421865.2:c.7369A>C	ENSP00000400365.2:p.Asn2457His	1	0	FALSE
chr6	129794444	AAA	-	LAMA2	inframe_deletion	ENST00000421865.2:c.7387_7389delAAA	ENSP00000400365.2:p.Lys2463del	1	0	FALSE
chr6	112460443	C	T	LAMA4	missense_variant	ENST00000424408.2:c.3140G>A	ENSP00000416470.2:p.Gly1047Asp	1	8.23764e-06	FALSE
chr6	112438977	G	T	LAMA4	missense_variant	ENST00000424408.2:c.4925C>A	ENSP00000416470.2:p.Thr1642Asn	1	8.23981e-06	FALSE
chr6	112430729	G	A	LAMA4	missense_variant	ENST00000424408.2:c.5362C>T	ENSP00000416470.2:p.His1788Tyr	1	8.24851e-06	FALSE
chr6	112528232	G	A	LAMA4	missense_variant	ENST00000424408.2:c.412C>T	ENSP00000416470.2:p.His138Tyr	1	8.26446e-06	TRUE
chr6	112460438	C	T	LAMA4	missense_variant	ENST00000424408.2:c.3145G>A	ENSP00000416470.2:p.Gly1049Ser	1	1.64747e-05	FALSE
chr6	112499346	T	C	LAMA4	missense_variant	ENST00000424408.2:c.1145A>G	ENSP00000416470.2:p.His382Arg	1	1.64867e-05	FALSE
chr6	112462038	G	A	LAMA4	missense_variant	ENST00000424408.2:c.2879C>T	ENSP00000416470.2:p.Ser960Leu	1	1.6497e-05	FALSE
chr6	112528337	G	C	LAMA4	missense_variant	ENST00000424408.2:c.307C>G	ENSP00000416470.2:p.Arg103Gly	2	4.95e-05	FALSE
chr6	112508690	G	C	LAMA4	missense_variant	ENST00000424408.2:c.907C>G	ENSP00000416470.2:p.His303Asp	1	5.76787e-05	FALSE
chr6	112513035	T	C	LAMA4	missense_variant	ENST00000424408.2:c.521A>G	ENSP00000416470.2:p.Tyr174Cys	1	5.97056e-05	FALSE
chr6	112512883	C	G	LAMA4	missense_variant	ENST00000424408.2:c.673G>C	ENSP00000416470.2:p.Ala225Pro	2	6.63581e-05	FALSE
chr6	112461009	A	G	LAMA4	missense_variant	ENST00000424408.2:c.3034T>C	ENSP00000416470.2:p.Tyr1012His	2	7.41595e-05	FALSE
chr6	112457428	T	C	LAMA4	missense_variant	ENST00000424408.2:c.3290A>G	ENSP00000416470.2:p.Asn1097Ser	1	7.42819e-05	TRUE
chr6	112466091	G	A	LAMA4	missense_variant	ENST00000424408.2:c.2377C>T	ENSP00000416470.2:p.Arg793Cys	1	8.26884e-05	FALSE
chr6	112496595	A	G	LAMA4	missense_variant	ENST00000424408.2:c.1256T>C	ENSP00000416470.2:p.Met419Thr	1	9.06036e-05	FALSE
chr6	112454608	A	C	LAMA4	missense_variant	ENST00000424408.2:c.3618T>G	ENSP00000416470.2:p.Asn1206Lys	1	0	FALSE
chr6	112454638	-	TT	LAMA4	frameshift_variant	ENST00000424408.2:c.3586_3587dupAA	ENSP00000416470.2:p.Gly1197ArgfsTer93	1	0	FALSE
chr6	112457329	T	C	LAMA4	missense_variant	ENST00000424408.2:c.3389A>G	ENSP00000416470.2:p.His1130Arg	1	0	FALSE
chr6	112462678	T	C	LAMA4	missense_variant	ENST00000424408.2:c.2674A>G	ENSP00000416470.2:p.Ile892Val	1	0	FALSE
chr6	112476901	G	T	LAMA4	missense_variant	ENST00000424408.2:c.1804C>A	ENSP00000416470.2:p.His602Asn	1	0	FALSE
chr6	112499409	T	G	LAMA4	missense_variant	ENST00000424408.2:c.1082A>C	ENSP00000416470.2:p.Gln361Pro	1	0	FALSE
chrX	119580227	C	T	LAMP2	missense_variant	ENST00000200639.4:c.797G>A	ENSP00000200639.4:p.Arg266His	1	2.28133e-05	FALSE
chrX	119576514	T	G	LAMP2	missense_variant	ENST00000200639.4:c.868A>C	ENSP00000200639.4:p.Asn290His	1	0	FALSE
chr10	88476213	C	T	LDB3	missense_variant	ENST00000361373.4:c.1361C>T	ENSP00000355296.3:p.Thr454Ile	1	8.72342e-06	TRUE
chr10	88476473	C	T	LDB3	stop_gained	ENST00000361373.4:c.1621C>T	ENSP00000355296.3:p.Arg541Ter	1	8.81259e-06	FALSE
chr10	88439175	G	C	LDB3	missense_variant	ENST00000361373.4:c.145G>C	ENSP00000355296.3:p.Val49Leu	1	2.4726e-05	FALSE
chr10	88476191	C	G	LDB3	missense_variant	ENST00000361373.4:c.1339C>G	ENSP00000355296.3:p.Pro447Ala	1	2.69005e-05	TRUE
chr10	88439190	G	A	LDB3	missense_variant	ENST00000361373.4:c.160G>A	ENSP00000355296.3:p.Gly54Ser	1	4.12174e-05	FALSE
chr10	88476506	G	A	LDB3	missense_variant	ENST00000361373.4:c.1654G>A	ENSP00000355296.3:p.Gly552Ser	1	4.44652e-05	TRUE
chr10	88466346	G	A	LDB3	missense_variant	ENST00000361373.4:c.955G>A	ENSP00000355296.3:p.Ala319Thr	1	7.54375e-05	FALSE
chr10	88441215	G	A	LDB3	missense_variant	ENST00000361373.4:c.344G>A	ENSP00000355296.3:p.Gly115Asp	1	7.73209e-05	FALSE
chr10	88466383	C	T	LDB3	missense_variant	ENST00000361373.4:c.992C>T	ENSP00000355296.3:p.Ala331Val	1	9.23857e-05	FALSE
chr10	88476516	A	G	LDB3	missense_variant	ENST00000361373.4:c.1664A>G	ENSP00000355296.3:p.Asn555Ser	1	0	TRUE
chr10	88477815	G	A	LDB3	missense_variant	ENST00000361373.4:c.1771G>A	ENSP00000355296.3:p.Glu591Lys	2	0	FALSE
chr1	156108330	C	T	LMNA	missense_variant	ENST00000368300.4:c.1750C>T	ENSP00000357283.4:p.Arg584Cys	1	9.29973e-06	TRUE
chr1	156085002	A	G	LMNA	missense_variant	ENST00000368300.4:c.293A>G	ENSP00000357283.4:p.Glu98Gly	1	0	TRUE
chr1	156085067	T	G	LMNA	splice_donor_variant	ENST00000368300.4:c.356+2T>G		1	0	TRUE
chr1	156104248	C	T	LMNA	missense_variant	ENST00000368300.4:c.568C>T	ENSP00000357283.4:p.Arg190Trp	1	0	FALSE
chr1	156104249	G	A	LMNA	missense_variant	ENST00000368300.4:c.569G>A	ENSP00000357283.4:p.Arg190Gln	2	0	FALSE
chr1	156104276	C	T	LMNA	missense_variant	ENST00000368300.4:c.596C>T	ENSP00000357283.4:p.Thr199Ile	1	0	FALSE
chr1	156104287	G	A	LMNA	missense_variant	ENST00000368300.4:c.607G>A	ENSP00000357283.4:p.Glu203Lys	1	0	FALSE
chr1	156104617	C	T	LMNA	missense_variant	ENST00000368300.4:c.661C>T	ENSP00000357283.4:p.Arg221Cys	2	0	FALSE
chr1	156104686	G	C	LMNA	missense_variant	ENST00000368300.4:c.730G>C	ENSP00000357283.4:p.Ala244Pro	1	0	FALSE
chr1	156104757	T	G	LMNA	stop_gained	ENST00000368300.4:c.801T>G	ENSP00000357283.4:p.Tyr267Ter	1	0	FALSE
chr1	156104990	GGCAGTCT	-	LMNA	frameshift_variant	ENST00000368300.4:c.825_832delGCAGTCTG	ENSP00000357283.4:p.Arg275SerfsTer2	1	0	FALSE
chr1	156105716	C	T	LMNA	stop_gained	ENST00000368300.4:c.961C>T	ENSP00000357283.4:p.Arg321Ter	1	0	FALSE
chr1	156106743	G	A	LMNA	missense_variant	ENST00000368300.4:c.1412G>A	ENSP00000357283.4:p.Arg471His	1	0	FALSE
chr9	103348270	G	A	MURC	missense_variant	ENST00000307584.5:c.632G>A	ENSP00000418668.1:p.Arg211Gln	1	8.2371e-06	TRUE
chr9	103340808	A	G	MURC	missense_variant	ENST00000307584.5:c.383A>G	ENSP00000418668.1:p.Asn128Ser	1	8.56927e-06	FALSE
chr9	103348107	C	G	MURC	missense_variant	ENST00000307584.5:c.469C>G	ENSP00000418668.1:p.Gln157Glu	1	2.4757e-05	FALSE
chr9	103340574	G	A	MURC	missense_variant	ENST00000307584.5:c.149G>A	ENSP00000418668.1:p.Ser50Asn	1	6.59511e-05	FALSE
chr9	103348417	C	G	MURC	missense_variant	ENST00000307584.5:c.779C>G	ENSP00000418668.1:p.Ser260Cys	1	8.72981e-05	FALSE
chr9	103340711	G	C	MURC	missense_variant	ENST00000307584.5:c.286G>C	ENSP00000418668.1:p.Val96Leu	1	0	FALSE
chr11	47359334	C	T	MYBPC3	missense_variant	ENST00000545968.1:c.2320G>A	ENSP00000442795.1:p.Ala774Thr	1	0	TRUE
chr11	47364269	C	T	MYBPC3	missense_variant	ENST00000545968.1:c.1484G>A	ENSP00000442795.1:p.Arg495Gln	1	8.29366e-06	TRUE
chr11	47355231	T	C	MYBPC3	missense_variant	ENST00000545968.1:c.3067A>G	ENSP00000442795.1:p.Asn1023Asp	1	8.38448e-06	TRUE
chr11	47355267	C	T	MYBPC3	missense_variant	ENST00000545968.1:c.3031G>A	ENSP00000442795.1:p.Gly1011Arg	1	8.72707e-06	FALSE
chr11	47364589	G	A	MYBPC3	missense_variant	ENST00000545968.1:c.1334C>T	ENSP00000442795.1:p.Thr445Met	1	8.89901e-06	FALSE
chr11	47365143	C	T	MYBPC3	missense_variant	ENST00000545968.1:c.1123G>A	ENSP00000442795.1:p.Val375Met	1	9.39408e-06	FALSE
chr11	47372949	C	T	MYBPC3	missense_variant	ENST00000545968.1:c.133G>A	ENSP00000442795.1:p.Gly45Arg	1	2.44164e-05	TRUE
chr11	47359041	G	A	MYBPC3	missense_variant	ENST00000545968.1:c.2503C>T	ENSP00000442795.1:p.Arg835Cys	1	2.4874e-05	TRUE
chr11	47356683	G	A	MYBPC3	missense_variant	ENST00000545968.1:c.2815C>T	ENSP00000442795.1:p.Arg939Trp	1	3.37941e-05	TRUE
chr11	47371381	T	C	MYBPC3	missense_variant	ENST00000545968.1:c.598A>G	ENSP00000442795.1:p.Ser200Gly	1	3.59997e-05	FALSE
chr11	47369975	C	T	MYBPC3	missense_variant, splice_region_variant	ENST00000545968.1:c.772G>A	ENSP00000442795.1:p.Glu258Lys	1	3.90279e-05	TRUE
chr11	47370088	T	C	MYBPC3	missense_variant	ENST00000545968.1:c.659A>G	ENSP00000442795.1:p.Tyr220Cys	1	4.17789e-05	TRUE
chr11	47369414	C	T	MYBPC3	missense_variant	ENST00000545968.1:c.815G>A	ENSP00000442795.1:p.Arg272His	1	4.21017e-05	TRUE
chr11	47353637	C	T	MYBPC3	missense_variant	ENST00000545968.1:c.3800G>A	ENSP00000442795.1:p.Arg1267His	1	4.23944e-05	TRUE
chr11	47371375	T	G	MYBPC3	missense_variant	ENST00000545968.1:c.604A>C	ENSP00000442795.1:p.Lys202Gln	1	4.49584e-05	FALSE
chr11	47371422	G	A	MYBPC3	missense_variant	ENST00000545968.1:c.557C>T	ENSP00000442795.1:p.Pro186Leu	1	4.76408e-05	TRUE
chr11	47360169	G	A	MYBPC3	missense_variant	ENST00000545968.1:c.2210C>T	ENSP00000442795.1:p.Thr737Met	1	5.03694e-05	FALSE
chr11	47362758	C	G	MYBPC3	missense_variant	ENST00000545968.1:c.1828G>C	ENSP00000442795.1:p.Asp610His	1	5.82683e-05	TRUE
chr11	47354403	G	A	MYBPC3	missense_variant	ENST00000545968.1:c.3452C>T	ENSP00000442795.1:p.Ala1151Val	2	7.88913e-05	TRUE
chr11	47354801	C	T	MYBPC3	missense_variant	ENST00000545968.1:c.3274G>A	ENSP00000442795.1:p.Val1092Ile	1	8.32778e-05	TRUE
chr11	47355249	C	T	MYBPC3	missense_variant	ENST00000545968.1:c.3049G>A	ENSP00000442795.1:p.Glu1017Lys	1	8.51586e-05	FALSE
chr11	47354385	G	A	MYBPC3	missense_variant	ENST00000545968.1:c.3470C>T	ENSP00000442795.1:p.Pro1157Leu	1	9.3776e-05	TRUE
chr11	47357493	C	T	MYBPC3	missense_variant	ENST00000545968.1:c.2672G>A	ENSP00000442795.1:p.Arg891Gln	1	9.65313e-05	TRUE
chr11	47353752	T	C	MYBPC3	missense_variant	ENST00000545968.1:c.3685A>G	ENSP00000442795.1:p.Met1229Val	1	0	FALSE
chr11	47355118	A	-	MYBPC3	frameshift_variant	ENST00000545968.1:c.3179delT	ENSP00000442795.1:p.Leu1060ArgfsTer15	1	0	FALSE
chr11	47357481	C	A	MYBPC3	missense_variant	ENST00000545968.1:c.2684G>T	ENSP00000442795.1:p.Arg895Leu	1	0	TRUE
chr11	47360164	C	T	MYBPC3	missense_variant	ENST00000545968.1:c.2215G>A	ENSP00000442795.1:p.Glu739Lys	1	0	FALSE
chr11	47362709	G	A	MYBPC3	missense_variant	ENST00000545968.1:c.1877C>T	ENSP00000442795.1:p.Ser626Leu	1	0	TRUE
chr11	47364270	G	A	MYBPC3	missense_variant	ENST00000545968.1:c.1483C>T	ENSP00000442795.1:p.Arg495Trp	1	0	FALSE
chr11	47365047	C	T	MYBPC3	missense_variant	ENST00000545968.1:c.1219G>A	ENSP00000442795.1:p.Gly407Ser	1	0	TRUE
chr11	47367758	C	T	MYBPC3	missense_variant, splice_region_variant	ENST00000545968.1:c.1090G>A	ENSP00000442795.1:p.Ala364Thr	1	0	FALSE
chr11	47367916	G	A	MYBPC3	missense_variant	ENST00000545968.1:c.932C>T	ENSP00000442795.1:p.Ser311Leu	1	0	TRUE
chr14	23862682	C	T	MYH6	missense_variant	ENST00000356287.3:c.2974G>A	ENSP00000348634.3:p.Ala992Thr	1	8.23642e-06	FALSE
chr14	23862997	C	T	MYH6	missense_variant	ENST00000356287.3:c.2806G>A	ENSP00000348634.3:p.Ala936Thr	1	8.23642e-06	FALSE
chr14	23851653	C	A	MYH6	missense_variant	ENST00000356287.3:c.5780G>T	ENSP00000348634.3:p.Arg1927Leu	1	8.23696e-06	FALSE
chr14	23863341	T	A	MYH6	missense_variant	ENST00000356287.3:c.2621A>T	ENSP00000348634.3:p.Glu874Val	1	8.23696e-06	TRUE
chr14	23863342	C	A	MYH6	stop_gained	ENST00000356287.3:c.2620G>T	ENSP00000348634.3:p.Glu874Ter	1	8.23696e-06	TRUE
chr14	23867952	C	T	MYH6	missense_variant	ENST00000356287.3:c.1876G>A	ENSP00000348634.3:p.Ala626Thr	1	8.23832e-06	TRUE
chr14	23858600	A	G	MYH6	splice_donor_variant	ENST00000356287.3:c.3978+2T>C		1	8.23873e-06	TRUE
chr14	23853653	G	A	MYH6	stop_gained, splice_region_variant	ENST00000356287.3:c.5563C>T	ENSP00000348634.3:p.Gln1855Ter	1	8.25518e-06	TRUE
chr14	23874513	C	T	MYH6	missense_variant	ENST00000356287.3:c.421G>A	ENSP00000348634.3:p.Ala141Thr	1	1.64737e-05	FALSE
chr14	23869920	C	T	MYH6	missense_variant, splice_region_variant	ENST00000356287.3:c.1408G>A	ENSP00000348634.3:p.Asp470Asn	1	1.64851e-05	TRUE
chr14	23871807	G	T	MYH6	missense_variant	ENST00000356287.3:c.1007C>A	ENSP00000348634.3:p.Ala336Asp	1	1.64902e-05	FALSE
chr14	23857063	G	A	MYH6	missense_variant	ENST00000356287.3:c.4429C>T	ENSP00000348634.3:p.Arg1477Cys	1	1.65237e-05	FALSE
chr14	23855298	C	T	MYH6	missense_variant	ENST00000356287.3:c.5002G>A	ENSP00000348634.3:p.Asp1668Asn	1	2.4728e-05	FALSE
chr14	23871967	A	G	MYH6	missense_variant	ENST00000356287.3:c.941T>C	ENSP00000348634.3:p.Val314Ala	1	2.48233e-05	FALSE
chr14	23851739	G	C	MYH6	missense_variant	ENST00000356287.3:c.5694C>G	ENSP00000348634.3:p.Phe1898Leu	1	3.29457e-05	FALSE
chr14	23857416	C	T	MYH6	missense_variant	ENST00000356287.3:c.4307G>A	ENSP00000348634.3:p.Arg1436His	1	3.29489e-05	TRUE
chr14	23869525	A	C	MYH6	missense_variant	ENST00000356287.3:c.1521T>G	ENSP00000348634.3:p.Ile507Met	1	5.76559e-05	TRUE
chr14	23865989	G	T	MYH6	missense_variant	ENST00000356287.3:c.2206C>A	ENSP00000348634.3:p.Gln736Lys	1	5.76587e-05	FALSE
chr14	23865569	G	A	MYH6	missense_variant	ENST00000356287.3:c.2353C>T	ENSP00000348634.3:p.Arg785Cys	1	5.77996e-05	FALSE
chr14	23859652	G	T	MYH6	missense_variant	ENST00000356287.3:c.3346C>A	ENSP00000348634.3:p.Arg1116Ser	1	6.30086e-05	TRUE
chr14	23863351	G	A	MYH6	missense_variant	ENST00000356287.3:c.2611C>T	ENSP00000348634.3:p.Arg871Cys	1	6.58957e-05	FALSE
chr14	23876318	C	T	MYH6	missense_variant	ENST00000356287.3:c.115G>A	ENSP00000348634.3:p.Val39Met	1	9.06125e-05	FALSE
chr14	23851647	A	G	MYH6	missense_variant	ENST00000356287.3:c.5786T>C	ENSP00000348634.3:p.Ile1929Thr	1	0	FALSE
chr14	23853670	A	C	MYH6	missense_variant	ENST00000356287.3:c.5546T>G	ENSP00000348634.3:p.Ile1849Ser	1	0	FALSE
chr14	23855177	A	T	MYH6	missense_variant	ENST00000356287.3:c.5123T>A	ENSP00000348634.3:p.Leu1708Gln	1	0	FALSE
chr14	23858687	G	T	MYH6	missense_variant	ENST00000356287.3:c.3893C>A	ENSP00000348634.3:p.Ala1298Glu	2	0	FALSE
chr14	23862260	C	T	MYH6	missense_variant	ENST00000356287.3:c.3112G>A	ENSP00000348634.3:p.Gly1038Arg	1	0	FALSE
chr14	23866427	G	A	MYH6	missense_variant	ENST00000356287.3:c.2002C>T	ENSP00000348634.3:p.His668Tyr	1	0	FALSE
chr14	23868165	C	T	MYH6	missense_variant	ENST00000356287.3:c.1663G>A	ENSP00000348634.3:p.Asp555Asn	1	0	FALSE
chr14	23869967	C	A	MYH6	missense_variant	ENST00000356287.3:c.1361G>T	ENSP00000348634.3:p.Arg454Leu	1	0	FALSE
chr14	23884470	T	C	MYH7	missense_variant	ENST00000355349.3:c.5293A>G	ENSP00000347507.3:p.Met1765Val	1	8.23655e-06	FALSE
chr14	23884686	C	A	MYH7	missense_variant	ENST00000355349.3:c.5187G>T	ENSP00000347507.3:p.Lys1729Asn	1	8.23683e-06	FALSE
chr14	23893328	G	A	MYH7	missense_variant	ENST00000355349.3:c.2710C>T	ENSP00000347507.3:p.Arg904Cys	2	8.23778e-06	TRUE
chr14	23882997	G	A	MYH7	missense_variant	ENST00000355349.3:c.5761C>T	ENSP00000347507.3:p.Arg1921Trp	1	8.23873e-06	FALSE
chr14	23894494	C	T	MYH7	missense_variant	ENST00000355349.3:c.2420G>A	ENSP00000347507.3:p.Arg807His	1	8.24063e-06	FALSE
chr14	23887513	G	A	MYH7	missense_variant	ENST00000355349.3:c.4075C>T	ENSP00000347507.3:p.Arg1359Cys	2	8.24838e-06	FALSE
chr14	23885488	G	A	MYH7	missense_variant	ENST00000355349.3:c.4678C>T	ENSP00000347507.3:p.Arg1560Trp	1	8.28638e-06	FALSE
chr14	23887567	C	T	MYH7	missense_variant	ENST00000355349.3:c.4021G>A	ENSP00000347507.3:p.Asp1341Asn	2	8.31158e-06	TRUE
chr14	23884966	G	A	MYH7	missense_variant	ENST00000355349.3:c.5029C>T	ENSP00000347507.3:p.Arg1677Cys	1	1.64772e-05	TRUE
chr14	23886446	T	C	MYH7	missense_variant	ENST00000355349.3:c.4435A>G	ENSP00000347507.3:p.Thr1479Ala	1	2.47125e-05	FALSE
chr14	23884905	C	T	MYH7	missense_variant	ENST00000355349.3:c.5090G>A	ENSP00000347507.3:p.Arg1697Gln	1	2.47141e-05	TRUE
chr14	23887491	G	A	MYH7	missense_variant	ENST00000355349.3:c.4097C>T	ENSP00000347507.3:p.Ser1366Leu	1	2.4726e-05	TRUE
chr14	23887584	G	A	MYH7	missense_variant	ENST00000355349.3:c.4004C>T	ENSP00000347507.3:p.Ser1335Leu	1	3.36389e-05	TRUE
chr14	23884256	G	A	MYH7	missense_variant	ENST00000355349.3:c.5507C>T	ENSP00000347507.3:p.Ser1836Leu	1	4.94854e-05	TRUE
chr14	23883068	C	T	MYH7	missense_variant	ENST00000355349.3:c.5690G>A	ENSP00000347507.3:p.Arg1897His	1	0	FALSE
chr14	23884207	G	C	MYH7	stop_gained	ENST00000355349.3:c.5556C>G	ENSP00000347507.3:p.Tyr1852Ter	1	0	FALSE
chr14	23884234	G	C	MYH7	missense_variant	ENST00000355349.3:c.5529C>G	ENSP00000347507.3:p.Ser1843Arg	1	0	FALSE
chr14	23884368	C	T	MYH7	missense_variant	ENST00000355349.3:c.5395G>A	ENSP00000347507.3:p.Glu1799Lys	1	0	FALSE
chr14	23886078	T	A	MYH7	missense_variant, splice_region_variant	ENST00000355349.3:c.4643A>T	ENSP00000347507.3:p.Glu1548Val	1	0	FALSE
chr14	23886457	C	T	MYH7	missense_variant	ENST00000355349.3:c.4424G>A	ENSP00000347507.3:p.Arg1475His	1	0	FALSE
chr14	23887462	C	T	MYH7	missense_variant	ENST00000355349.3:c.4126G>A	ENSP00000347507.3:p.Glu1376Lys	1	0	FALSE
chr14	23887509	A	G	MYH7	missense_variant	ENST00000355349.3:c.4079T>C	ENSP00000347507.3:p.Val1360Ala	1	0	FALSE
chr14	23889316	C	T	MYH7	missense_variant	ENST00000355349.3:c.3464G>A	ENSP00000347507.3:p.Gly1155Glu	1	0	TRUE
chr14	23889397	G	A	MYH7	missense_variant	ENST00000355349.3:c.3383C>T	ENSP00000347507.3:p.Ala1128Val	1	0	TRUE
chr14	23891455	T	A	MYH7	missense_variant	ENST00000355349.3:c.3179A>T	ENSP00000347507.3:p.Lys1060Met	1	0	FALSE
chr14	23892760	C	-	MYH7	frameshift_variant	ENST00000355349.3:c.3094delG	ENSP00000347507.3:p.Asp1032MetfsTer28	1	0	FALSE
chr14	23893327	C	T	MYH7	missense_variant	ENST00000355349.3:c.2711G>A	ENSP00000347507.3:p.Arg904His	1	0	FALSE
chr14	23894036	T	A	MYH7	missense_variant	ENST00000355349.3:c.2621A>T	ENSP00000347507.3:p.Glu874Val	1	0	FALSE
chr14	23894204	A	T	MYH7	missense_variant	ENST00000355349.3:c.2453T>A	ENSP00000347507.3:p.Ile818Asn	1	0	FALSE
chr14	23894216	A	C	MYH7	missense_variant	ENST00000355349.3:c.2441T>G	ENSP00000347507.3:p.Ile814Ser	1	0	FALSE
chr14	23895019	A	G	MYH7	missense_variant	ENST00000355349.3:c.2171T>C	ENSP00000347507.3:p.Ile724Thr	1	0	FALSE
chr14	23896036	G	A	MYH7	missense_variant	ENST00000355349.3:c.1994C>T	ENSP00000347507.3:p.Thr665Ile	1	0	FALSE
chr14	23896054	A	G	MYH7	missense_variant	ENST00000355349.3:c.1976T>C	ENSP00000347507.3:p.Met659Thr	1	0	FALSE
chr14	23896480	G	A	MYH7	missense_variant	ENST00000355349.3:c.1925C>T	ENSP00000347507.3:p.Ser642Leu	2	0	FALSE
chr14	23898190	C	T	MYH7	missense_variant	ENST00000355349.3:c.1381G>A	ENSP00000347507.3:p.Asp461Asn	1	0	FALSE
chr14	23898993	C	G	MYH7	missense_variant	ENST00000355349.3:c.1129G>C	ENSP00000347507.3:p.Gly377Arg	1	0	FALSE
chr14	23899092	C	T	MYH7	missense_variant	ENST00000355349.3:c.1030G>A	ENSP00000347507.3:p.Glu344Lys	1	0	FALSE
chr14	23901919	C	A	MYH7	missense_variant	ENST00000355349.3:c.431G>T	ENSP00000347507.3:p.Gly144Val	1	0	FALSE
chr14	23902802	A	G	MYH7	missense_variant	ENST00000355349.3:c.140T>C	ENSP00000347507.3:p.Val47Ala	1	0	FALSE
chr12	111348933	A	G	MYL2	missense_variant	ENST00000228841.8:c.449T>C	ENSP00000228841.7:p.Leu150Ser	1	0	FALSE
chr12	111352010	A	G	MYL2	missense_variant	ENST00000228841.8:c.254T>C	ENSP00000228841.7:p.Met85Thr	1	0	FALSE
chr10	69933925	G	T	MYPN	missense_variant	ENST00000358913.5:c.2076G>T	ENSP00000351790.5:p.Met692Ile	1	8.23723e-06	TRUE
chr10	69926255	T	C	MYPN	missense_variant	ENST00000358913.5:c.1805T>C	ENSP00000351790.5:p.Leu602Pro	1	8.23995e-06	TRUE
chr10	69933900	C	G	MYPN	missense_variant	ENST00000358913.5:c.2051C>G	ENSP00000351790.5:p.Ser684Cys	1	1.64737e-05	FALSE
chr10	69934008	T	G	MYPN	missense_variant	ENST00000358913.5:c.2159T>G	ENSP00000351790.5:p.Leu720Trp	1	1.64737e-05	FALSE
chr10	69905258	G	A	MYPN	missense_variant	ENST00000358913.5:c.1105G>A	ENSP00000351790.5:p.Asp369Asn	1	2.47402e-05	TRUE
chr10	69905249	T	C	MYPN	missense_variant	ENST00000358913.5:c.1096T>C	ENSP00000351790.5:p.Ser366Pro	1	4.12392e-05	FALSE
chr10	69921501	C	T	MYPN	missense_variant	ENST00000358913.5:c.1475C>T	ENSP00000351790.5:p.Ala492Val	1	4.16389e-05	FALSE
chr10	69948822	G	A	MYPN	missense_variant	ENST00000358913.5:c.2864G>A	ENSP00000351790.5:p.Arg955Gln	1	5.77186e-05	FALSE
chr10	69881335	C	T	MYPN	missense_variant	ENST00000358913.5:c.140C>T	ENSP00000351790.5:p.Pro47Leu	1	9.07456e-05	FALSE
chr10	69881870	CA	-	MYPN	frameshift_variant	ENST00000358913.5:c.677_678delAC	ENSP00000351790.5:p.His226ArgfsTer11	1	0	FALSE
chr10	69926336	A	C	MYPN	missense_variant	ENST00000358913.5:c.1886A>C	ENSP00000351790.5:p.Gln629Pro	1	0	FALSE
chr10	69933888	C	T	MYPN	missense_variant	ENST00000358913.5:c.2039C>T	ENSP00000351790.5:p.Pro680Leu	1	0	FALSE
chr10	69934352	C	A	MYPN	missense_variant	ENST00000358913.5:c.2503C>A	ENSP00000351790.5:p.Pro835Thr	1	0	FALSE
chr10	69966624	G	C	MYPN	missense_variant	ENST00000358913.5:c.3757G>C	ENSP00000351790.5:p.Gly1253Arg	1	0	FALSE
chr10	69966642	G	A	MYPN	missense_variant	ENST00000358913.5:c.3775G>A	ENSP00000351790.5:p.Ala1259Thr	1	0	FALSE
chr1	78395050	A	G	NEXN	missense_variant	ENST00000334785.7:c.914A>G	ENSP00000333938.7:p.Tyr305Cys	1	8.31725e-06	FALSE
chr1	78408384	G	A	NEXN	missense_variant	ENST00000334785.7:c.1898G>A	ENSP00000333938.7:p.Arg633Lys	1	8.33083e-06	FALSE
chr1	78407717	G	A	NEXN	missense_variant	ENST00000334785.7:c.1483G>A	ENSP00000333938.7:p.Val495Ile	1	9.80123e-06	TRUE
chr1	78408303	AGG	-	NEXN	inframe_deletion	ENST00000334785.7:c.1820_1822delGAG	ENSP00000333938.7:p.Gly607del	1	2.49385e-05	FALSE
chr1	78383380	G	A	NEXN	missense_variant	ENST00000334785.7:c.157G>A	ENSP00000333938.7:p.Glu53Lys	1	3.331e-05	FALSE
chr1	78399025	C	T	NEXN	missense_variant	ENST00000334785.7:c.1112C>T	ENSP00000333938.7:p.Pro371Leu	1	6.13325e-05	FALSE
chr1	78392195	C	T	NEXN	missense_variant	ENST00000334785.7:c.586C>T	ENSP00000333938.7:p.Arg196Cys	2	8.3062e-05	FALSE
chr1	78383387	AAG	-	NEXN	inframe_deletion	ENST00000334785.7:c.170_172delGAA	ENSP00000333938.7:p.Arg57del	1	0	FALSE
chr1	78392546	A	G	NEXN	missense_variant	ENST00000334785.7:c.833A>G	ENSP00000333938.7:p.Lys278Arg	1	0	FALSE
chr1	78395133	G	A	NEXN	missense_variant	ENST00000334785.7:c.997G>A	ENSP00000333938.7:p.Ala333Thr	1	0	FALSE
chr1	78399111	A	G	NEXN	missense_variant	ENST00000334785.7:c.1198A>G	ENSP00000333938.7:p.Lys400Glu	1	0	FALSE
chr1	78408154	GAG	-	NEXN	inframe_deletion	ENST00000334785.7:c.1680_1682delGGA	ENSP00000333938.7:p.Glu562del	1	0	FALSE
chr5	172659720	G	C	NKX2-5	missense_variant	ENST00000329198.4:c.827C>G	ENSP00000327758.4:p.Ala276Gly	1	4.91043e-05	TRUE
chr5	172659699	G	T	NKX2-5	missense_variant	ENST00000329198.4:c.848C>A	ENSP00000327758.4:p.Pro283Gln	1	6.36364e-05	FALSE
chr5	172659765	C	T	NKX2-5	missense_variant	ENST00000329198.4:c.782G>A	ENSP00000327758.4:p.Gly261Asp	1	0	TRUE
chr5	172660105	C	A	NKX2-5	missense_variant	ENST00000329198.4:c.442G>T	ENSP00000327758.4:p.Ala148Ser	1	0	TRUE
chr5	172660147	G	A	NKX2-5	missense_variant	ENST00000329198.4:c.400C>T	ENSP00000327758.4:p.Arg134Trp	1	0	TRUE
chr1	11907717	C	A	NPPA	missense_variant	ENST00000376480.3:c.25G>T	ENSP00000365663.3:p.Val9Leu	1	1.64731e-05	FALSE
chr1	11907244	G	A	NPPA	missense_variant	ENST00000376480.3:c.376C>T	ENSP00000365663.3:p.Arg126Trp	1	3.42865e-05	FALSE
chr4	186423536	T	C	PDLIM3	missense_variant	ENST00000284770.5:c.1007A>G	ENSP00000284770.4:p.Glu336Gly	1	8.23845e-06	FALSE
chr4	186425734	C	T	PDLIM3	missense_variant	ENST00000284770.5:c.800G>A	ENSP00000284770.4:p.Arg267His	1	2.62867e-05	FALSE
chr4	186427727	G	T	PDLIM3	missense_variant	ENST00000284770.5:c.742C>A	ENSP00000284770.4:p.Arg248Ser	1	0	FALSE
chr4	186429703	G	A	PDLIM3	missense_variant	ENST00000284770.5:c.412C>T	ENSP00000284770.4:p.Pro138Ser	1	0	FALSE
chr12	32975496	T	-	PKP2	frameshift_variant	ENST00000070846.6:c.1875delA	ENSP00000070846.6:p.Lys625AsnfsTer31	1	8.24117e-06	FALSE
chr12	33031940	G	A	PKP2	missense_variant	ENST00000070846.6:c.250C>T	ENSP00000070846.6:p.Pro84Ser	1	8.24606e-06	TRUE
chr12	33021983	C	T	PKP2	missense_variant	ENST00000070846.6:c.1048G>A	ENSP00000070846.6:p.Glu350Lys	1	1.64745e-05	FALSE
chr12	32945393	G	A	PKP2	missense_variant	ENST00000070846.6:c.2611C>T	ENSP00000070846.6:p.Arg871Trp	2	1.64758e-05	TRUE
chr12	32996184	G	A	PKP2	missense_variant	ENST00000070846.6:c.1442C>T	ENSP00000070846.6:p.Pro481Leu	1	1.77639e-05	TRUE
chr12	32996166	T	C	PKP2	missense_variant	ENST00000070846.6:c.1460A>G	ENSP00000070846.6:p.Gln487Arg	1	2.00787e-05	TRUE
chr12	32949100	C	T	PKP2	missense_variant	ENST00000070846.6:c.2432G>A	ENSP00000070846.6:p.Arg811His	1	2.47093e-05	FALSE
chr12	32974441	G	C	PKP2	missense_variant	ENST00000070846.6:c.1994C>G	ENSP00000070846.6:p.Pro665Arg	1	2.47353e-05	FALSE
chr12	32994092	T	C	PKP2	missense_variant	ENST00000070846.6:c.1558A>G	ENSP00000070846.6:p.Ile520Val	1	2.47877e-05	FALSE
chr12	33049598	C	T	PKP2	missense_variant	ENST00000070846.6:c.68G>A	ENSP00000070846.6:p.Gly23Glu	1	3.48505e-05	TRUE
chr12	32996139	A	T	PKP2	missense_variant	ENST00000070846.6:c.1487T>A	ENSP00000070846.6:p.Val496Asp	1	5.05034e-05	TRUE
chr12	32975500	C	A	PKP2	missense_variant	ENST00000070846.6:c.1872G>T	ENSP00000070846.6:p.Glu624Asp	1	6.59326e-05	FALSE
chr12	33031400	T	A	PKP2	missense_variant	ENST00000070846.6:c.414A>T	ENSP00000070846.6:p.Glu138Asp	1	7.47397e-05	TRUE
chr12	33031408	C	A	PKP2	missense_variant	ENST00000070846.6:c.406G>T	ENSP00000070846.6:p.Val136Leu	1	7.50138e-05	TRUE
chr12	32949203	T	C	PKP2	missense_variant	ENST00000070846.6:c.2329A>G	ENSP00000070846.6:p.Ile777Val	1	0	FALSE
chr12	32974335	T	A	PKP2	missense_variant	ENST00000070846.6:c.2100A>T	ENSP00000070846.6:p.Glu700Asp	1	0	FALSE
chr12	32996124	T	C	PKP2	missense_variant	ENST00000070846.6:c.1502A>G	ENSP00000070846.6:p.Asp501Gly	1	0	TRUE
chr12	33031003	C	T	PKP2	missense_variant	ENST00000070846.6:c.811G>A	ENSP00000070846.6:p.Val271Ile	1	0	FALSE
chr12	33031068	C	T	PKP2	missense_variant	ENST00000070846.6:c.746G>A	ENSP00000070846.6:p.Ser249Asn	2	0	FALSE
chr12	33031143	C	A	PKP2	missense_variant	ENST00000070846.6:c.671G>T	ENSP00000070846.6:p.Gly224Val	1	0	FALSE
chr12	33031269	C	-	PKP2	frameshift_variant	ENST00000070846.6:c.544delG	ENSP00000070846.6:p.Glu182LysfsTer8	1	0	FALSE
chr12	33049544	G	C	PKP2	missense_variant	ENST00000070846.6:c.122C>G	ENSP00000070846.6:p.Ala41Gly	1	0	TRUE
chr1	3329285	G	C	PRDM16	missense_variant	ENST00000270722.5:c.2524G>C	ENSP00000270722.5:p.Val842Leu	2	0	TRUE
chr1	3319433	C	T	PRDM16	missense_variant	ENST00000270722.5:c.755C>T	ENSP00000270722.5:p.Thr252Met	1	8.39757e-06	FALSE
chr1	3334513	C	A	PRDM16	missense_variant	ENST00000270722.5:c.2813C>A	ENSP00000270722.5:p.Thr938Lys	1	8.48781e-06	FALSE
chr1	3319456	C	G	PRDM16	missense_variant	ENST00000270722.5:c.778C>G	ENSP00000270722.5:p.Leu260Val	1	1.68101e-05	FALSE
chr1	3347506	G	A	PRDM16	missense_variant	ENST00000270722.5:c.3355G>A	ENSP00000270722.5:p.Glu1119Lys	1	1.80819e-05	TRUE
chr1	3328712	G	A	PRDM16	missense_variant	ENST00000270722.5:c.1951G>A	ENSP00000270722.5:p.Gly651Ser	1	1.85347e-05	TRUE
chr1	3328827	C	G	PRDM16	missense_variant	ENST00000270722.5:c.2066C>G	ENSP00000270722.5:p.Ala689Gly	2	3.34202e-05	TRUE
chr1	3329037	G	A	PRDM16	missense_variant	ENST00000270722.5:c.2276G>A	ENSP00000270722.5:p.Arg759Gln	1	3.34577e-05	FALSE
chr1	3328646	G	A	PRDM16	missense_variant	ENST00000270722.5:c.1885G>A	ENSP00000270722.5:p.Val629Met	1	3.50036e-05	FALSE
chr1	3348604	G	A	PRDM16	missense_variant	ENST00000270722.5:c.3596G>A	ENSP00000270722.5:p.Arg1199His	1	4.14587e-05	FALSE
chr1	3329021	G	A	PRDM16	missense_variant	ENST00000270722.5:c.2260G>A	ENSP00000270722.5:p.Glu754Lys	1	4.17223e-05	FALSE
chr1	3319414	C	T	PRDM16	missense_variant	ENST00000270722.5:c.736C>T	ENSP00000270722.5:p.Arg246Trp	1	4.19787e-05	FALSE
chr1	3329220	G	A	PRDM16	missense_variant	ENST00000270722.5:c.2459G>A	ENSP00000270722.5:p.Arg820Gln	1	4.24232e-05	TRUE
chr1	3329196	G	A	PRDM16	missense_variant	ENST00000270722.5:c.2435G>A	ENSP00000270722.5:p.Arg812His	1	4.81386e-05	TRUE
chr1	3347458	G	A	PRDM16	missense_variant	ENST00000270722.5:c.3307G>A	ENSP00000270722.5:p.Gly1103Ser	1	5.83324e-05	FALSE
chr1	3342311	C	T	PRDM16	missense_variant	ENST00000270722.5:c.3106C>T	ENSP00000270722.5:p.Pro1036Ser	1	6.70129e-05	FALSE
chr1	3328278	C	T	PRDM16	missense_variant	ENST00000270722.5:c.1517C>T	ENSP00000270722.5:p.Thr506Met	1	7.58418e-05	FALSE
chr1	3319549	C	T	PRDM16	missense_variant	ENST00000270722.5:c.871C>T	ENSP00000270722.5:p.Pro291Ser	1	0	FALSE
chr1	3329190	G	A	PRDM16	missense_variant	ENST00000270722.5:c.2429G>A	ENSP00000270722.5:p.Arg810Gln	1	0	TRUE
chr1	3329270	G	A	PRDM16	missense_variant	ENST00000270722.5:c.2509G>A	ENSP00000270722.5:p.Glu837Lys	1	0	TRUE
chr1	3331123	G	A	PRDM16	splice_acceptor_variant	ENST00000270722.5:c.2604-1G>A		1	0	FALSE
chr1	3347607	TACGAGGAT	-	PRDM16	inframe_deletion	ENST00000270722.5:c.3457_3465delTACGAGGAT	ENSP00000270722.5:p.Tyr1153_Asp1155del	1	0	TRUE
chr1	3350298	G	T	PRDM16	missense_variant	ENST00000270722.5:c.3754G>T	ENSP00000270722.5:p.Gly1252Cys	1	0	FALSE
chr3	12632318	C	A	RAF1	missense_variant	ENST00000251849.4:c.1349G>T	ENSP00000251849.4:p.Arg450Leu	1	0	FALSE
chr3	12641901	C	T	RAF1	missense_variant	ENST00000251849.4:c.848G>A	ENSP00000251849.4:p.Ser283Asn	1	0	FALSE
chr3	12653552	G	A	RAF1	stop_gained	ENST00000251849.4:c.217C>T	ENSP00000251849.4:p.Arg73Ter	1	0	FALSE
chr10	112570147	G	A	RBM20	missense_variant	ENST00000369519.3:c.1807G>A	ENSP00000358532.3:p.Gly603Arg	1	4.61723e-05	TRUE
chr10	112557275	C	T	RBM20	missense_variant	ENST00000369519.3:c.1537C>T	ENSP00000358532.3:p.Arg513Trp	1	4.65983e-05	TRUE
chr10	112572218	G	A	RBM20	missense_variant	ENST00000369519.3:c.2063G>A	ENSP00000358532.3:p.Arg688Gln	1	5.0782e-05	TRUE
chr10	112572053	C	T	RBM20	missense_variant	ENST00000369519.3:c.1898C>T	ENSP00000358532.3:p.Pro633Leu	1	6.9483e-05	TRUE
chr10	112557267	T	C	RBM20	missense_variant, splice_region_variant	ENST00000369519.3:c.1529T>C	ENSP00000358532.3:p.Phe510Ser	3	9.38967e-05	TRUE
chr10	112579839	AGGAAC	-	RBM20	inframe_deletion	ENST00000369519.3:c.2565_2570delACAGGA	ENSP00000358532.3:p.Gln856_Glu857del	1	9.57213e-05	TRUE
chr10	112404321	G	T	RBM20	missense_variant	ENST00000369519.3:c.109G>T	ENSP00000358532.3:p.Gly37Cys	1	0	TRUE
chr10	112540834	C	T	RBM20	missense_variant	ENST00000369519.3:c.467C>T	ENSP00000358532.3:p.Ala156Val	1	0	TRUE
chr10	112541130	G	A	RBM20	missense_variant	ENST00000369519.3:c.763G>A	ENSP00000358532.3:p.Ala255Thr	1	0	TRUE
chr10	112541467	G	A	RBM20	missense_variant	ENST00000369519.3:c.1100G>A	ENSP00000358532.3:p.Arg367Gln	1	0	TRUE
chr10	112541530	T	C	RBM20	missense_variant	ENST00000369519.3:c.1163T>C	ENSP00000358532.3:p.Leu388Ser	1	0	TRUE
chr10	112543176	CTC	-	RBM20	inframe_deletion	ENST00000369519.3:c.1329_1331delCTC	ENSP00000358532.3:p.Ser444del	1	0	TRUE
chr10	112544606	C	T	RBM20	stop_gained	ENST00000369519.3:c.1486C>T	ENSP00000358532.3:p.Gln496Ter	1	0	TRUE
chr10	112572056	G	A	RBM20	missense_variant	ENST00000369519.3:c.1901G>A	ENSP00000358532.3:p.Arg634Gln	2	0	TRUE
chr10	112572061	C	T	RBM20	missense_variant	ENST00000369519.3:c.1906C>T	ENSP00000358532.3:p.Arg636Cys	1	0	TRUE
chr10	112572099	C	A	RBM20	missense_variant	ENST00000369519.3:c.1944C>A	ENSP00000358532.3:p.His648Gln	1	0	TRUE
chr10	112572169	G	A	RBM20	missense_variant	ENST00000369519.3:c.2014G>A	ENSP00000358532.3:p.Gly672Ser	1	0	TRUE
chr10	112572215	A	G	RBM20	missense_variant	ENST00000369519.3:c.2060A>G	ENSP00000358532.3:p.Glu687Gly	1	0	TRUE
chr10	112572362	A	G	RBM20	missense_variant	ENST00000369519.3:c.2207A>G	ENSP00000358532.3:p.Lys736Arg	1	0	TRUE
chr10	112572419	G	A	RBM20	missense_variant	ENST00000369519.3:c.2264G>A	ENSP00000358532.3:p.Arg755His	2	0	TRUE
chr10	112581056	T	G	RBM20	missense_variant	ENST00000369519.3:c.2679T>G	ENSP00000358532.3:p.Ser893Arg	1	0	TRUE
chr10	112581177	C	G	RBM20	missense_variant	ENST00000369519.3:c.2800C>G	ENSP00000358532.3:p.Pro934Ala	1	0	TRUE
chr10	112581427	CTCC	-	RBM20	frameshift_variant	ENST00000369519.3:c.3053_3056delCCCT	ENSP00000358532.3:p.Ser1018TrpfsTer85	1	0	TRUE
chr10	112581444	G	T	RBM20	missense_variant	ENST00000369519.3:c.3067G>T	ENSP00000358532.3:p.Asp1023Tyr	1	0	TRUE
chr10	112581619	C	T	RBM20	missense_variant	ENST00000369519.3:c.3242C>T	ENSP00000358532.3:p.Pro1081Leu	1	0	TRUE
chr10	112581622	T	G	RBM20	missense_variant	ENST00000369519.3:c.3245T>G	ENSP00000358532.3:p.Leu1082Arg	1	0	TRUE
chr10	112581678	G	A	RBM20	missense_variant	ENST00000369519.3:c.3301G>A	ENSP00000358532.3:p.Glu1101Lys	1	0	TRUE
chr10	112595721	A	T	RBM20	missense_variant	ENST00000369519.3:c.3669A>T	ENSP00000358532.3:p.Glu1223Asp	1	0	TRUE
chr3	38592798	C	T	SCN5A	missense_variant	ENST00000333535.4:c.5065G>A	ENSP00000328968.4:p.Asp1689Asn	1	8.23696e-06	TRUE
chr3	38592120	G	A	SCN5A	missense_variant	ENST00000333535.4:c.5743C>T	ENSP00000328968.4:p.His1915Tyr	1	8.28061e-06	FALSE
chr3	38645417	G	A	SCN5A	missense_variant	ENST00000333535.4:c.1676C>T	ENSP00000328968.4:p.Thr559Ile	1	8.29545e-06	FALSE
chr3	38622462	T	C	SCN5A	missense_variant	ENST00000333535.4:c.3188A>G	ENSP00000328968.4:p.Glu1063Gly	1	8.46024e-06	FALSE
chr3	38592060	C	T	SCN5A	missense_variant	ENST00000333535.4:c.5803G>A	ENSP00000328968.4:p.Gly1935Ser	1	1.67302e-05	FALSE
chr3	38627528	C	T	SCN5A	missense_variant	ENST00000333535.4:c.2441G>A	ENSP00000328968.4:p.Arg814Gln	1	1.76162e-05	FALSE
chr3	38622693	C	T	SCN5A	missense_variant	ENST00000333535.4:c.2957G>A	ENSP00000328968.4:p.Arg986Gln	1	1.97496e-05	TRUE
chr3	38616898	C	T	SCN5A	missense_variant	ENST00000333535.4:c.3556G>A	ENSP00000328968.4:p.Ala1186Thr	2	2.45327e-05	TRUE
chr3	38592381	C	T	SCN5A	missense_variant	ENST00000333535.4:c.5482G>A	ENSP00000328968.4:p.Ala1828Thr	1	2.48402e-05	FALSE
chr3	38598739	C	A	SCN5A	missense_variant	ENST00000333535.4:c.4282G>T	ENSP00000328968.4:p.Ala1428Ser	1	2.48583e-05	TRUE
chr3	38651267	C	T	SCN5A	missense_variant	ENST00000333535.4:c.892G>A	ENSP00000328968.4:p.Gly298Ser	1	3.32624e-05	FALSE
chr3	38591972	G	A	SCN5A	missense_variant	ENST00000333535.4:c.5891C>T	ENSP00000328968.4:p.Ser1964Phe	1	3.52541e-05	FALSE
chr3	38645441	G	A	SCN5A	missense_variant	ENST00000333535.4:c.1652C>T	ENSP00000328968.4:p.Ala551Val	1	4.1707e-05	FALSE
chr3	38591990	C	T	SCN5A	missense_variant	ENST00000333535.4:c.5873G>A	ENSP00000328968.4:p.Arg1958Gln	1	6.18145e-05	FALSE
chr3	38645273	C	A	SCN5A	missense_variant	ENST00000333535.4:c.1820G>T	ENSP00000328968.4:p.Gly607Val	1	6.37082e-05	TRUE
chr3	38592986	C	T	SCN5A	missense_variant	ENST00000333535.4:c.4877G>A	ENSP00000328968.4:p.Arg1626His	1	6.59729e-05	FALSE
chr3	38595797	A	T	SCN5A	missense_variant	ENST00000333535.4:c.4786T>A	ENSP00000328968.4:p.Phe1596Ile	1	6.65093e-05	FALSE
chr3	38592068	G	A	SCN5A	missense_variant	ENST00000333535.4:c.5795C>T	ENSP00000328968.4:p.Ala1932Val	1	6.66567e-05	FALSE
chr3	38645516	C	T	SCN5A	missense_variant	ENST00000333535.4:c.1577G>A	ENSP00000328968.4:p.Arg526His	1	6.84494e-05	TRUE
chr3	38592369	G	C	SCN5A	missense_variant	ENST00000333535.4:c.5494C>G	ENSP00000328968.4:p.Gln1832Glu	1	7.45194e-05	FALSE
chr3	38592174	G	A	SCN5A	missense_variant	ENST00000333535.4:c.5689C>T	ENSP00000328968.4:p.Arg1897Trp	1	9.93641e-05	FALSE
chr3	38592156	C	A	SCN5A	missense_variant	ENST00000333535.4:c.5707G>T	ENSP00000328968.4:p.Val1903Leu	1	0	FALSE
chr3	38592254	G	T	SCN5A	missense_variant	ENST00000333535.4:c.5609C>A	ENSP00000328968.4:p.Ala1870Asp	1	0	FALSE
chr3	38592932	C	T	SCN5A	missense_variant	ENST00000333535.4:c.4931G>A	ENSP00000328968.4:p.Arg1644His	1	0	FALSE
chr3	38627240	G	A	SCN5A	missense_variant	ENST00000333535.4:c.2729C>T	ENSP00000328968.4:p.Ser910Leu	1	0	FALSE
chr3	38640486	C	T	SCN5A	missense_variant	ENST00000333535.4:c.1946G>A	ENSP00000328968.4:p.Cys649Tyr	1	0	FALSE
chr4	52894208	G	A	SGCB	missense_variant	ENST00000381431.5:c.679C>T	ENSP00000370839.5:p.Arg227Cys	1	3.29538e-05	FALSE
chr4	52895954	G	C	SGCB	missense_variant	ENST00000381431.5:c.319C>G	ENSP00000370839.5:p.Leu107Val	1	0	FALSE
chr4	52899638	C	T	SGCB	missense_variant	ENST00000381431.5:c.202G>A	ENSP00000370839.5:p.Val68Met	1	0	FALSE
chr4	52904416	C	T	SGCB	missense_variant	ENST00000381431.5:c.10G>A	ENSP00000370839.5:p.Ala4Thr	1	0	TRUE
chr5	156074537	A	G	SGCD	missense_variant	ENST00000337851.4:c.566A>G	ENSP00000338343.4:p.Lys189Arg	1	2.93496e-05	TRUE
chr5	155771655	A	G	SGCD	missense_variant	ENST00000337851.4:c.160A>G	ENSP00000338343.4:p.Ile54Val	2	4.14401e-05	FALSE
chr5	156074482	G	A	SGCD	missense_variant	ENST00000337851.4:c.511G>A	ENSP00000338343.4:p.Gly171Ser	1	8.71637e-05	TRUE
chr5	156016244	A	C	SGCD	missense_variant	ENST00000337851.4:c.298A>C	ENSP00000338343.4:p.Asn100His	1	0	TRUE
chr5	156074489	T	A	SGCD	missense_variant	ENST00000337851.4:c.518T>A	ENSP00000338343.4:p.Val173Glu	1	0	TRUE
chrX	153649314	C	T	TAZ	missense_variant	ENST00000299328.5:c.850C>T	ENSP00000299328.5:p.Leu284Phe	1	1.19735e-05	TRUE
chr7	35293162	T	G	TBX20	missense_variant	ENST00000408931.3:c.70A>C	ENSP00000386170.3:p.Met24Leu	1	8.54044e-06	FALSE
chr7	35242083	C	T	TBX20	missense_variant	ENST00000408931.3:c.1303G>A	ENSP00000386170.3:p.Gly435Arg	1	1.64663e-05	TRUE
chr7	35284616	A	G	TBX20	missense_variant	ENST00000408931.3:c.599T>C	ENSP00000386170.3:p.Met200Thr	1	2.49422e-05	FALSE
chr7	35244091	G	A	TBX20	missense_variant	ENST00000408931.3:c.994C>T	ENSP00000386170.3:p.Pro332Ser	1	4.26862e-05	FALSE
chr7	35289588	C	T	TBX20	missense_variant	ENST00000408931.3:c.355G>A	ENSP00000386170.3:p.Glu119Lys	1	0	FALSE
chr7	35289593	C	T	TBX20	missense_variant	ENST00000408931.3:c.350G>A	ENSP00000386170.3:p.Gly117Asp	1	0	FALSE
chr7	35293144	T	C	TBX20	missense_variant	ENST00000408931.3:c.88A>G	ENSP00000386170.3:p.Lys30Glu	1	0	FALSE
chr12	114793732	C	T	TBX5	missense_variant	ENST00000310346.4:c.1162G>A	ENSP00000309913.4:p.Glu388Lys	1	8.24824e-06	FALSE
chr12	114793743	G	A	TBX5	missense_variant	ENST00000310346.4:c.1151C>T	ENSP00000309913.4:p.Ala384Val	1	2.47345e-05	FALSE
chr12	114793691	C	A	TBX5	missense_variant	ENST00000310346.4:c.1203G>T	ENSP00000309913.4:p.Trp401Cys	1	2.47864e-05	TRUE
chr12	114793849	C	T	TBX5	missense_variant	ENST00000310346.4:c.1045G>A	ENSP00000309913.4:p.Glu349Lys	1	0	FALSE
chr12	114837356	-	G	TBX5	frameshift_variant	ENST00000310346.4:c.323dupC	ENSP00000309913.4:p.Ala109CysfsTer11	1	0	FALSE
chr17	37822306	G	A	TCAP	missense_variant	ENST00000309889.2:c.448G>A	ENSP00000312624.2:p.Gly150Ser	1	4.17049e-05	FALSE
chr17	37821664	C	T	TCAP	missense_variant	ENST00000309889.2:c.52C>T	ENSP00000312624.2:p.Arg18Trp	1	0	FALSE
chr17	37822351	C	G	TCAP	missense_variant	ENST00000309889.2:c.493C>G	ENSP00000312624.2:p.Gln165Glu	1	0	FALSE
chr12	98927084	A	G	TMPO	missense_variant	ENST00000266732.4:c.1049A>G	ENSP00000266732.4:p.Gln350Arg	1	3.30737e-05	FALSE
chr12	98927257	A	G	TMPO	missense_variant	ENST00000266732.4:c.1222A>G	ENSP00000266732.4:p.Ile408Val	1	7.41864e-05	FALSE
chr12	98909869	C	T	TMPO	missense_variant	ENST00000266732.4:c.224C>T	ENSP00000266732.4:p.Pro75Leu	1	0	TRUE
chr12	98927039	G	T	TMPO	missense_variant	ENST00000266732.4:c.1004G>T	ENSP00000266732.4:p.Ser335Ile	1	0	FALSE
chr3	52485773	G	A	TNNC1	missense_variant	ENST00000232975.3:c.304C>T	ENSP00000232975.3:p.Arg102Cys	1	8.25396e-06	FALSE
chr3	52485475	G	A	TNNC1	missense_variant	ENST00000232975.3:c.386C>T	ENSP00000232975.3:p.Thr129Met	1	8.28514e-06	TRUE
chr3	52485409	T	A	TNNC1	missense_variant, splice_region_variant	ENST00000232975.3:c.452A>T	ENSP00000232975.3:p.Asp151Val	1	0	FALSE
chr3	52485830	G	A	TNNC1	missense_variant	ENST00000232975.3:c.247C>T	ENSP00000232975.3:p.Arg83Trp	1	0	FALSE
chr3	52488016	T	G	TNNC1	missense_variant	ENST00000232975.3:c.16A>C	ENSP00000232975.3:p.Lys6Gln	1	0	TRUE
chr19	55667651	T	A	TNNI3	missense_variant	ENST00000344887.5:c.200A>T	ENSP00000341838.5:p.Glu67Val	1	3.24978e-05	TRUE
chr19	55668471	T	C	TNNI3	missense_variant	ENST00000344887.5:c.55A>G	ENSP00000341838.5:p.Ile19Val	1	4.32776e-05	TRUE
chr19	55663239	C	T	TNNI3	missense_variant	ENST00000344887.5:c.596G>A	ENSP00000341838.5:p.Ser199Asn	1	0	FALSE
chr19	55668417	C	T	TNNI3	splice_donor_variant	ENST00000344887.5:c.108+1G>A		1	0	TRUE
chr1	201331523	C	T	TNNT2	splice_acceptor_variant	ENST00000367318.5:c.571-1G>A		1	1.70715e-05	TRUE
chr1	201333463	G	-	TNNT2	frameshift_variant	ENST00000367318.5:c.421delC	ENSP00000356287.5:p.Arg141GlyfsTer41	1	3.45465e-05	TRUE
chr1	201335991	T	C	TNNT2	missense_variant	ENST00000367318.5:c.178A>G	ENSP00000356287.5:p.Met60Val	1	4.94609e-05	FALSE
chr1	201331098	TCT	-	TNNT2	inframe_deletion	ENST00000367318.5:c.629_631delAGA	ENSP00000356287.5:p.Lys210del	5	0	FALSE
chr1	201331117	G	A	TNNT2	missense_variant	ENST00000367318.5:c.613C>T	ENSP00000356287.5:p.Arg205Trp	2	0	FALSE
chr1	201331144	G	A	TNNT2	missense_variant	ENST00000367318.5:c.586C>T	ENSP00000356287.5:p.Arg196Trp	1	0	FALSE
chr1	201332518	C	T	TNNT2	missense_variant	ENST00000367318.5:c.476G>A	ENSP00000356287.5:p.Arg159Gln	1	0	FALSE
chr1	201333434	G	A	TNNT2	missense_variant	ENST00000367318.5:c.451C>T	ENSP00000356287.5:p.Arg151Cys	1	0	FALSE
chr1	201333470	G	A	TNNT2	missense_variant	ENST00000367318.5:c.415C>T	ENSP00000356287.5:p.Arg139Cys	2	0	FALSE
chr15	63335095	G	A	TPM1	missense_variant	ENST00000403994.3:c.67G>A	ENSP00000385107.3:p.Glu23Lys	1	0	FALSE
chr15	63353950	C	T	TPM1	missense_variant	ENST00000403994.3:c.602C>T	ENSP00000385107.3:p.Thr201Met	1	0	FALSE
chr15	63354462	G	A	TPM1	missense_variant	ENST00000403994.3:c.688G>A	ENSP00000385107.3:p.Asp230Asn	1	0	FALSE
chr2	179659195	G	C	TTN	missense_variant	ENST00000589042.1:c.1329C>G	ENSP00000467141.1:p.Ile443Met	1	8.23737e-06	FALSE
chr2	179666982	C	T	TTN	missense_variant	ENST00000589042.1:c.178G>A	ENSP00000467141.1:p.Asp60Asn	1	8.24063e-06	FALSE
chr2	179635207	A	G	TTN	missense_variant	ENST00000589042.1:c.8312T>C	ENSP00000467141.1:p.Ile2771Thr	1	8.24402e-06	TRUE
chr2	179639096	A	G	TTN	missense_variant	ENST00000589042.1:c.6895T>C	ENSP00000467141.1:p.Trp2299Arg	1	8.24497e-06	FALSE
chr2	179623709	A	G	TTN	splice_donor_variant	ENST00000589042.1:c.10303+2T>C		1	8.253e-06	FALSE
chr2	179641172	G	A	TTN	missense_variant	ENST00000589042.1:c.5419C>T	ENSP00000467141.1:p.Pro1807Ser	1	8.25409e-06	FALSE
chr2	179395821	C	T	TTN	missense_variant	ENST00000589042.1:c.105521G>A	ENSP00000467141.1:p.Arg35174His	1	8.28034e-06	FALSE
chr2	179439235	G	T	TTN	missense_variant	ENST00000589042.1:c.71624C>A	ENSP00000467141.1:p.Thr23875Asn	1	8.28377e-06	FALSE
chr2	179457643	AG	-	TTN	frameshift_variant	ENST00000589042.1:c.59201_59202delCT	ENSP00000467141.1:p.Pro19734ArgfsTer5	1	8.28404e-06	FALSE
chr2	179414923	C	G	TTN	missense_variant	ENST00000589042.1:c.91642G>C	ENSP00000467141.1:p.Ala30548Pro	1	8.28514e-06	FALSE
chr2	179400114	C	T	TTN	missense_variant	ENST00000589042.1:c.101228G>A	ENSP00000467141.1:p.Arg33743Gln	1	8.28542e-06	FALSE
chr2	179429001	-	ACGATG	TTN	inframe_insertion	ENST00000589042.1:c.81852_81857dupCATCGT	ENSP00000467141.1:p.Ile27285_Val27286dup	2	8.28542e-06	FALSE
chr2	179428402	A	G	TTN	missense_variant	ENST00000589042.1:c.82457T>C	ENSP00000467141.1:p.Met27486Thr	1	8.28555e-06	FALSE
chr2	179431223	T	C	TTN	missense_variant	ENST00000589042.1:c.79636A>G	ENSP00000467141.1:p.Thr26546Ala	1	8.28665e-06	FALSE
chr2	179407425	C	T	TTN	missense_variant	ENST00000589042.1:c.97156G>A	ENSP00000467141.1:p.Gly32386Arg	1	8.28679e-06	TRUE
chr2	179411957	G	A	TTN	missense_variant	ENST00000589042.1:c.94295C>T	ENSP00000467141.1:p.Pro31432Leu	1	8.28679e-06	TRUE
chr2	179430650	A	T	TTN	missense_variant	ENST00000589042.1:c.80209T>A	ENSP00000467141.1:p.Cys26737Ser	1	8.28693e-06	TRUE
chr2	179606345	C	A	TTN	missense_variant	ENST00000589042.1:c.11615G>T	ENSP00000467141.1:p.Gly3872Val	1	8.28981e-06	TRUE
chr2	179428205	C	T	TTN	missense_variant	ENST00000589042.1:c.82654G>A	ENSP00000467141.1:p.Val27552Met	1	8.2938e-06	TRUE
chr2	179451950	G	A	TTN	missense_variant	ENST00000589042.1:c.63988C>T	ENSP00000467141.1:p.Leu21330Phe	1	8.2938e-06	TRUE
chr2	179418411	C	T	TTN	missense_variant	ENST00000589042.1:c.89321G>A	ENSP00000467141.1:p.Arg29774Lys	1	8.29628e-06	TRUE
chr2	179471927	A	G	TTN	missense_variant	ENST00000589042.1:c.53402T>C	ENSP00000467141.1:p.Ile17801Thr	1	8.29683e-06	FALSE
chr2	179396772	A	G	TTN	missense_variant	ENST00000589042.1:c.104570T>C	ENSP00000467141.1:p.Leu34857Pro	1	8.29793e-06	FALSE
chr2	179412641	G	C	TTN	missense_variant	ENST00000589042.1:c.93712C>G	ENSP00000467141.1:p.Pro31238Ala	1	8.2982e-06	FALSE
chr2	179442870	T	C	TTN	missense_variant	ENST00000589042.1:c.68372A>G	ENSP00000467141.1:p.Lys22791Arg	1	8.29986e-06	FALSE
chr2	179499273	G	A	TTN	stop_gained	ENST00000589042.1:c.42235C>T	ENSP00000467141.1:p.Arg14079Ter	1	8.3033e-06	FALSE
chr2	179501274	C	T	TTN	missense_variant	ENST00000589042.1:c.41180G>A	ENSP00000467141.1:p.Arg13727His	1	8.30454e-06	TRUE
chr2	179494967	C	T	TTN	splice_donor_variant	ENST00000589042.1:c.44281+1G>A		2	8.30896e-06	FALSE
chr2	179424707	TGT	-	TTN	inframe_deletion	ENST00000589042.1:c.86149_86151delACA	ENSP00000467141.1:p.Thr28717del	1	8.31905e-06	FALSE
chr2	179437093	T	C	TTN	missense_variant	ENST00000589042.1:c.73766A>G	ENSP00000467141.1:p.Tyr24589Cys	1	8.32307e-06	FALSE
chr2	179485125	C	T	TTN	missense_variant	ENST00000589042.1:c.46123G>A	ENSP00000467141.1:p.Ala15375Thr	1	8.32778e-06	TRUE
chr2	179495667	C	T	TTN	missense_variant	ENST00000589042.1:c.44018G>A	ENSP00000467141.1:p.Arg14673Gln	1	8.32931e-06	TRUE
chr2	179427185	C	T	TTN	missense_variant	ENST00000589042.1:c.83674G>A	ENSP00000467141.1:p.Gly27892Ser	1	8.33194e-06	TRUE
chr2	179454699	T	A	TTN	missense_variant	ENST00000589042.1:c.61753A>T	ENSP00000467141.1:p.Asn20585Tyr	1	8.33333e-06	FALSE
chr2	179421587	T	C	TTN	missense_variant	ENST00000589042.1:c.88294A>G	ENSP00000467141.1:p.Ile29432Val	1	8.33611e-06	FALSE
chr2	179437646	C	T	TTN	missense_variant	ENST00000589042.1:c.73213G>A	ENSP00000467141.1:p.Glu24405Lys	1	8.34209e-06	TRUE
chr2	179407201	C	T	TTN	missense_variant	ENST00000589042.1:c.97282G>A	ENSP00000467141.1:p.Gly32428Ser	1	8.3439e-06	FALSE
chr2	179441985	A	G	TTN	missense_variant	ENST00000589042.1:c.69077T>C	ENSP00000467141.1:p.Phe23026Ser	1	8.3439e-06	FALSE
chr2	179436668	C	T	TTN	missense_variant	ENST00000589042.1:c.74191G>A	ENSP00000467141.1:p.Glu24731Lys	1	8.35603e-06	TRUE
chr2	179450017	C	T	TTN	missense_variant	ENST00000589042.1:c.64454G>A	ENSP00000467141.1:p.Arg21485Gln	1	8.35799e-06	TRUE
chr2	179446881	A	C	TTN	missense_variant	ENST00000589042.1:c.66215T>G	ENSP00000467141.1:p.Met22072Arg	1	8.37998e-06	FALSE
chr2	179458378	T	C	TTN	missense_variant	ENST00000589042.1:c.58649A>G	ENSP00000467141.1:p.Tyr19550Cys	1	8.39278e-06	FALSE
chr2	179466462	G	C	TTN	missense_variant	ENST00000589042.1:c.55355C>G	ENSP00000467141.1:p.Ser18452Cys	1	8.39842e-06	TRUE
chr2	179669299	G	T	TTN	missense_variant	ENST00000589042.1:c.71C>A	ENSP00000467141.1:p.Thr24Asn	1	8.41751e-06	TRUE
chr2	179401943	A	G	TTN	missense_variant	ENST00000589042.1:c.99893T>C	ENSP00000467141.1:p.Ile33298Thr	1	8.58325e-06	FALSE
chr2	179407813	G	A	TTN	missense_variant	ENST00000589042.1:c.96887C>T	ENSP00000467141.1:p.Thr32296Ile	1	8.75964e-06	TRUE
chr2	179424036	A	T	TTN	splice_donor_variant	ENST00000589042.1:c.86821+2T>A		1	8.91297e-06	TRUE
chr2	179603981	G	A	TTN	missense_variant	ENST00000589042.1:c.13979C>T	ENSP00000467141.1:p.Thr4660Met	1	8.97135e-06	TRUE
chr2	179463947	C	T	TTN	missense_variant	ENST00000589042.1:c.56573G>A	ENSP00000467141.1:p.Arg18858Gln	1	9.07919e-06	TRUE
chr2	179452087	T	C	TTN	missense_variant	ENST00000589042.1:c.63851A>G	ENSP00000467141.1:p.His21284Arg	1	9.11544e-06	FALSE
chr2	179496921	C	G	TTN	missense_variant	ENST00000589042.1:c.43700G>C	ENSP00000467141.1:p.Arg14567Thr	1	1.24282e-05	TRUE
chr2	179639042	G	A	TTN	missense_variant	ENST00000589042.1:c.6949C>T	ENSP00000467141.1:p.Arg2317Cys	1	1.64834e-05	TRUE
chr2	179640584	G	A	TTN	missense_variant	ENST00000589042.1:c.6007C>T	ENSP00000467141.1:p.Arg2003Cys	1	1.64867e-05	FALSE
chr2	179639867	T	C	TTN	missense_variant	ENST00000589042.1:c.6571A>G	ENSP00000467141.1:p.Met2191Val	1	1.64929e-05	FALSE
chr2	179631297	C	T	TTN	missense_variant	ENST00000589042.1:c.9514G>A	ENSP00000467141.1:p.Glu3172Lys	1	1.65068e-05	FALSE
chr2	179642589	C	T	TTN	missense_variant	ENST00000589042.1:c.4322G>A	ENSP00000467141.1:p.Arg1441His	1	1.65134e-05	FALSE
chr2	179643722	T	C	TTN	missense_variant	ENST00000589042.1:c.4087A>G	ENSP00000467141.1:p.Thr1363Ala	2	1.65169e-05	FALSE
chr2	179398824	C	T	TTN	missense_variant	ENST00000589042.1:c.102518G>A	ENSP00000467141.1:p.Gly34173Asp	1	1.6562e-05	TRUE
chr2	179410298	G	A	TTN	missense_variant	ENST00000589042.1:c.95539C>T	ENSP00000467141.1:p.Arg31847Cys	1	1.6562e-05	FALSE
chr2	179397709	G	T	TTN	missense_variant	ENST00000589042.1:c.103633C>A	ENSP00000467141.1:p.Pro34545Thr	1	1.65626e-05	FALSE
chr2	179418772	C	T	TTN	missense_variant	ENST00000589042.1:c.89066G>A	ENSP00000467141.1:p.Arg29689His	1	1.65714e-05	FALSE
chr2	179399128	A	G	TTN	missense_variant	ENST00000589042.1:c.102214T>C	ENSP00000467141.1:p.Trp34072Arg	1	1.6575e-05	FALSE
chr2	179430083	C	G	TTN	missense_variant	ENST00000589042.1:c.80776G>C	ENSP00000467141.1:p.Val26926Leu	1	1.6575e-05	TRUE
chr2	179454504	C	T	TTN	missense_variant	ENST00000589042.1:c.61948G>A	ENSP00000467141.1:p.Val20650Ile	1	1.6575e-05	FALSE
chr2	179397415	AGG	-	TTN	inframe_deletion	ENST00000589042.1:c.103924_103926delCCT	ENSP00000467141.1:p.Pro34642del	1	1.65755e-05	FALSE
chr2	179606376	G	T	TTN	missense_variant	ENST00000589042.1:c.11584C>A	ENSP00000467141.1:p.Pro3862Thr	1	1.65774e-05	TRUE
chr2	179440193	G	T	TTN	missense_variant	ENST00000589042.1:c.70666C>A	ENSP00000467141.1:p.Pro23556Thr	2	1.6578e-05	FALSE
chr2	179428619	G	A	TTN	stop_gained	ENST00000589042.1:c.82240C>T	ENSP00000467141.1:p.Arg27414Ter	1	1.65796e-05	FALSE
chr2	179413532	C	T	TTN	missense_variant	ENST00000589042.1:c.92821G>A	ENSP00000467141.1:p.Ala30941Thr	1	1.6587e-05	FALSE
chr2	179413598	G	A	TTN	missense_variant	ENST00000589042.1:c.92755C>T	ENSP00000467141.1:p.Arg30919Trp	1	1.6587e-05	FALSE
chr2	179484480	C	G	TTN	missense_variant	ENST00000589042.1:c.46564G>C	ENSP00000467141.1:p.Gly15522Arg	1	1.65881e-05	FALSE
chr2	179424661	G	C	TTN	missense_variant	ENST00000589042.1:c.86198C>G	ENSP00000467141.1:p.Ala28733Gly	1	1.65986e-05	FALSE
chr2	179480077	A	G	TTN	missense_variant	ENST00000589042.1:c.48595T>C	ENSP00000467141.1:p.Ser16199Pro	1	1.66124e-05	FALSE
chr2	179647785	T	C	TTN	missense_variant	ENST00000589042.1:c.2848A>G	ENSP00000467141.1:p.Lys950Glu	1	1.6627e-05	FALSE
chr2	179447247	G	A	TTN	missense_variant	ENST00000589042.1:c.65936C>T	ENSP00000467141.1:p.Pro21979Leu	1	1.66597e-05	TRUE
chr2	179423279	A	C	TTN	missense_variant	ENST00000589042.1:c.86907T>G	ENSP00000467141.1:p.Asp28969Glu	1	1.66619e-05	FALSE
chr2	179433080	T	G	TTN	missense_variant	ENST00000589042.1:c.77779A>C	ENSP00000467141.1:p.Ile25927Leu	1	1.66706e-05	FALSE
chr2	179478644	G	A	TTN	missense_variant	ENST00000589042.1:c.49366C>T	ENSP00000467141.1:p.Arg16456Cys	1	1.67205e-05	TRUE
chr2	179403540	C	T	TTN	missense_variant	ENST00000589042.1:c.99016G>A	ENSP00000467141.1:p.Glu33006Lys	1	1.67238e-05	FALSE
chr2	179456773	G	A	TTN	missense_variant	ENST00000589042.1:c.59858C>T	ENSP00000467141.1:p.Ala19953Val	1	1.67398e-05	FALSE
chr2	179477081	C	T	TTN	missense_variant	ENST00000589042.1:c.50171G>A	ENSP00000467141.1:p.Arg16724Gln	1	1.67412e-05	FALSE
chr2	179485332	C	T	TTN	missense_variant	ENST00000589042.1:c.45916G>A	ENSP00000467141.1:p.Glu15306Lys	1	1.67541e-05	FALSE
chr2	179469758	T	C	TTN	missense_variant	ENST00000589042.1:c.54146A>G	ENSP00000467141.1:p.Asn18049Ser	1	1.70966e-05	FALSE
chr2	179424472	C	T	TTN	missense_variant	ENST00000589042.1:c.86387G>A	ENSP00000467141.1:p.Arg28796His	1	1.73458e-05	FALSE
chr2	179470414	T	C	TTN	missense_variant	ENST00000589042.1:c.53608A>G	ENSP00000467141.1:p.Thr17870Ala	1	1.75738e-05	TRUE
chr2	179446418	C	T	TTN	missense_variant	ENST00000589042.1:c.66577G>A	ENSP00000467141.1:p.Val22193Ile	1	1.81683e-05	FALSE
chr2	179507002	C	T	TTN	missense_variant	ENST00000589042.1:c.40520G>A	ENSP00000467141.1:p.Arg13507His	1	2.07771e-05	TRUE
chr2	179631137	T	C	TTN	missense_variant	ENST00000589042.1:c.9674A>G	ENSP00000467141.1:p.Asn3225Ser	1	2.47288e-05	FALSE
chr2	179632756	A	G	TTN	missense_variant	ENST00000589042.1:c.9290T>C	ENSP00000467141.1:p.Leu3097Pro	1	2.47296e-05	FALSE
chr2	179397684	A	G	TTN	missense_variant	ENST00000589042.1:c.103658T>C	ENSP00000467141.1:p.Ile34553Thr	1	2.48468e-05	FALSE
chr2	179498702	A	C	TTN	missense_variant	ENST00000589042.1:c.42524T>G	ENSP00000467141.1:p.Phe14175Cys	1	2.48538e-05	FALSE
chr2	179396353	G	C	TTN	missense_variant	ENST00000589042.1:c.104989C>G	ENSP00000467141.1:p.Leu34997Val	1	2.48583e-05	FALSE
chr2	179418318	T	C	TTN	missense_variant	ENST00000589042.1:c.89414A>G	ENSP00000467141.1:p.Asn29805Ser	1	2.48661e-05	FALSE
chr2	179395422	A	G	TTN	missense_variant	ENST00000589042.1:c.105920T>C	ENSP00000467141.1:p.Val35307Ala	1	2.48793e-05	FALSE
chr2	179395536	G	A	TTN	missense_variant	ENST00000589042.1:c.105806C>T	ENSP00000467141.1:p.Thr35269Ile	1	2.48806e-05	FALSE
chr2	179440571	C	T	TTN	missense_variant	ENST00000589042.1:c.70288G>A	ENSP00000467141.1:p.Val23430Ile	1	2.48826e-05	FALSE
chr2	179413246	A	G	TTN	missense_variant	ENST00000589042.1:c.93107T>C	ENSP00000467141.1:p.Met31036Thr	1	2.48905e-05	FALSE
chr2	179606117	C	T	TTN	missense_variant	ENST00000589042.1:c.11843G>A	ENSP00000467141.1:p.Arg3948His	1	2.4895e-05	FALSE
chr2	179394776	T	C	TTN	missense_variant	ENST00000589042.1:c.106442A>G	ENSP00000467141.1:p.Lys35481Arg	1	2.49037e-05	FALSE
chr2	179453457	A	C	TTN	missense_variant	ENST00000589042.1:c.62995T>G	ENSP00000467141.1:p.Phe20999Val	1	2.49211e-05	FALSE
chr2	179426224	G	A	TTN	missense_variant	ENST00000589042.1:c.84635C>T	ENSP00000467141.1:p.Thr28212Ile	1	2.49261e-05	FALSE
chr2	179442792	C	T	TTN	missense_variant	ENST00000589042.1:c.68450G>A	ENSP00000467141.1:p.Arg22817Gln	1	2.49285e-05	FALSE
chr2	179435320	C	A	TTN	missense_variant	ENST00000589042.1:c.75539G>T	ENSP00000467141.1:p.Gly25180Val	1	2.49688e-05	FALSE
chr2	179439383	C	G	TTN	missense_variant	ENST00000589042.1:c.71476G>C	ENSP00000467141.1:p.Val23826Leu	1	2.49759e-05	FALSE
chr2	179499555	C	G	TTN	missense_variant	ENST00000589042.1:c.42046G>C	ENSP00000467141.1:p.Gly14016Arg	1	2.49767e-05	FALSE
chr2	179435018	C	T	TTN	missense_variant	ENST00000589042.1:c.75841G>A	ENSP00000467141.1:p.Ala25281Thr	1	2.50497e-05	FALSE
chr2	179432342	T	G	TTN	missense_variant	ENST00000589042.1:c.78517A>C	ENSP00000467141.1:p.Ser26173Arg	1	2.50534e-05	TRUE
chr2	179450018	G	A	TTN	stop_gained	ENST00000589042.1:c.64453C>T	ENSP00000467141.1:p.Arg21485Ter	1	2.5079e-05	FALSE
chr2	179407828	G	A	TTN	missense_variant	ENST00000589042.1:c.96872C>T	ENSP00000467141.1:p.Thr32291Ile	1	2.58398e-05	FALSE
chr2	179447748	G	A	TTN	missense_variant	ENST00000589042.1:c.65782C>T	ENSP00000467141.1:p.Arg21928Trp	1	2.6039e-05	FALSE
chr2	179454990	C	T	TTN	missense_variant	ENST00000589042.1:c.61462G>A	ENSP00000467141.1:p.Val20488Met	1	2.69102e-05	TRUE
chr2	179453267	A	G	TTN	missense_variant, splice_region_variant	ENST00000589042.1:c.63185T>C	ENSP00000467141.1:p.Ile21062Thr	1	2.74083e-05	TRUE
chr2	179667027	C	G	TTN	missense_variant	ENST00000589042.1:c.133G>C	ENSP00000467141.1:p.Val45Leu	1	3.31044e-05	FALSE
chr2	179606183	G	A	TTN	missense_variant	ENST00000589042.1:c.11777C>T	ENSP00000467141.1:p.Ala3926Val	1	3.31329e-05	TRUE
chr2	179398792	C	T	TTN	missense_variant	ENST00000589042.1:c.102550G>A	ENSP00000467141.1:p.Glu34184Lys	1	3.31351e-05	FALSE
chr2	179419327	T	C	TTN	missense_variant	ENST00000589042.1:c.88747A>G	ENSP00000467141.1:p.Met29583Val	1	3.31472e-05	FALSE
chr2	179408063	C	T	TTN	missense_variant	ENST00000589042.1:c.96637G>A	ENSP00000467141.1:p.Asp32213Asn	1	3.31521e-05	FALSE
chr2	179456406	C	T	TTN	missense_variant	ENST00000589042.1:c.60140G>A	ENSP00000467141.1:p.Arg20047Lys	2	3.31614e-05	FALSE
chr2	179398392	T	C	TTN	missense_variant	ENST00000589042.1:c.102950A>G	ENSP00000467141.1:p.Gln34317Arg	1	3.31669e-05	FALSE
chr2	179413213	C	T	TTN	missense_variant	ENST00000589042.1:c.93140G>A	ENSP00000467141.1:p.Arg31047Gln	1	3.31779e-05	FALSE
chr2	179451433	C	T	TTN	missense_variant	ENST00000589042.1:c.64195G>A	ENSP00000467141.1:p.Asp21399Asn	1	3.31829e-05	FALSE
chr2	179412619	G	A	TTN	missense_variant	ENST00000589042.1:c.93734C>T	ENSP00000467141.1:p.Pro31245Leu	1	3.31895e-05	FALSE
chr2	179443660	C	G	TTN	missense_variant	ENST00000589042.1:c.68097G>C	ENSP00000467141.1:p.Gln22699His	1	3.31956e-05	FALSE
chr2	179441811	C	T	TTN	missense_variant	ENST00000589042.1:c.69251G>A	ENSP00000467141.1:p.Arg23084Gln	1	3.31972e-05	FALSE
chr2	179480101	T	C	TTN	missense_variant	ENST00000589042.1:c.48571A>G	ENSP00000467141.1:p.Ile16191Val	1	3.32022e-05	FALSE
chr2	179434808	A	G	TTN	missense_variant	ENST00000589042.1:c.76051T>C	ENSP00000467141.1:p.Trp25351Arg	1	3.32094e-05	FALSE
chr2	179468673	C	T	TTN	missense_variant	ENST00000589042.1:c.54741G>A	ENSP00000467141.1:p.Met18247Ile	1	3.32171e-05	FALSE
chr2	179433389	G	A	TTN	missense_variant	ENST00000589042.1:c.77470C>T	ENSP00000467141.1:p.Arg25824Cys	1	3.32419e-05	FALSE
chr2	179498235	C	T	TTN	missense_variant	ENST00000589042.1:c.42851G>A	ENSP00000467141.1:p.Arg14284His	1	3.32662e-05	FALSE
chr2	179425509	C	G	TTN	missense_variant	ENST00000589042.1:c.85350G>C	ENSP00000467141.1:p.Lys28450Asn	1	3.33056e-05	FALSE
chr2	179476182	A	G	TTN	missense_variant	ENST00000589042.1:c.50774T>C	ENSP00000467141.1:p.Val16925Ala	1	3.33061e-05	FALSE
chr2	179483095	C	T	TTN	missense_variant	ENST00000589042.1:c.47090G>A	ENSP00000467141.1:p.Arg15697His	1	3.33145e-05	FALSE
chr2	179392403	G	A	TTN	missense_variant	ENST00000589042.1:c.107450C>T	ENSP00000467141.1:p.Ser35817Leu	1	3.33233e-05	FALSE
chr2	179422923	G	A	TTN	missense_variant	ENST00000589042.1:c.87158C>T	ENSP00000467141.1:p.Thr29053Ile	1	3.34515e-05	FALSE
chr2	179463292	A	C	TTN	missense_variant	ENST00000589042.1:c.57052T>G	ENSP00000467141.1:p.Ser19018Ala	1	3.34879e-05	FALSE
chr2	179419243	C	T	TTN	missense_variant	ENST00000589042.1:c.88831G>A	ENSP00000467141.1:p.Val29611Met	1	3.39069e-05	TRUE
chr2	179438035	T	A	TTN	missense_variant	ENST00000589042.1:c.72824A>T	ENSP00000467141.1:p.Lys24275Ile	1	3.52255e-05	FALSE
chr2	179444114	G	A	TTN	missense_variant	ENST00000589042.1:c.67643C>T	ENSP00000467141.1:p.Pro22548Leu	1	3.54333e-05	TRUE
chr2	179413643	T	C	TTN	missense_variant	ENST00000589042.1:c.92710A>G	ENSP00000467141.1:p.Lys30904Glu	1	4.14388e-05	FALSE
chr2	179407592	A	G	TTN	missense_variant	ENST00000589042.1:c.96989T>C	ENSP00000467141.1:p.Ile32330Thr	2	4.14415e-05	FALSE
chr2	179395402	C	T	TTN	missense_variant	ENST00000589042.1:c.105940G>A	ENSP00000467141.1:p.Ala35314Thr	1	4.14518e-05	FALSE
chr2	179444320	C	T	TTN	missense_variant	ENST00000589042.1:c.67604G>A	ENSP00000467141.1:p.Ser22535Asn	1	4.14552e-05	FALSE
chr2	179440812	C	G	TTN	missense_variant	ENST00000589042.1:c.70047G>C	ENSP00000467141.1:p.Glu23349Asp	1	4.14738e-05	FALSE
chr2	179429954	C	T	TTN	missense_variant	ENST00000589042.1:c.80905G>A	ENSP00000467141.1:p.Val26969Ile	1	4.14869e-05	FALSE
chr2	179497443	T	G	TTN	missense_variant	ENST00000589042.1:c.43290A>C	ENSP00000467141.1:p.Glu14430Asp	1	4.15e-05	FALSE
chr2	179440696	C	T	TTN	missense_variant	ENST00000589042.1:c.70163G>A	ENSP00000467141.1:p.Arg23388Gln	1	4.15151e-05	FALSE
chr2	179402291	G	A	TTN	missense_variant	ENST00000589042.1:c.99643C>T	ENSP00000467141.1:p.Arg33215Trp	3	4.156e-05	FALSE
chr2	179458139	G	A	TTN	missense_variant	ENST00000589042.1:c.58796C>T	ENSP00000467141.1:p.Thr19599Ile	1	4.16001e-05	FALSE
chr2	179436919	C	T	TTN	missense_variant	ENST00000589042.1:c.73940G>A	ENSP00000467141.1:p.Arg24647Gln	1	4.16174e-05	FALSE
chr2	179447196	C	T	TTN	missense_variant	ENST00000589042.1:c.65987G>A	ENSP00000467141.1:p.Arg21996His	1	4.16847e-05	FALSE
chr2	179469795	G	A	TTN	missense_variant	ENST00000589042.1:c.54109C>T	ENSP00000467141.1:p.Arg18037Trp	1	4.17202e-05	FALSE
chr2	179434457	C	A	TTN	missense_variant	ENST00000589042.1:c.76402G>T	ENSP00000467141.1:p.Val25468Leu	1	4.18894e-05	FALSE
chr2	179401870	C	A	TTN	missense_variant	ENST00000589042.1:c.99966G>T	ENSP00000467141.1:p.Trp33322Cys	1	4.22983e-05	FALSE
chr2	179486662	C	T	TTN	missense_variant	ENST00000589042.1:c.44987G>A	ENSP00000467141.1:p.Arg14996His	1	4.32317e-05	FALSE
chr2	179410151	C	T	TTN	missense_variant	ENST00000589042.1:c.95686G>A	ENSP00000467141.1:p.Glu31896Lys	1	4.38297e-05	FALSE
chr2	179506001	G	A	TTN	missense_variant	ENST00000589042.1:c.40600C>T	ENSP00000467141.1:p.Pro13534Ser	1	4.38712e-05	TRUE
chr2	179641327	T	C	TTN	missense_variant	ENST00000589042.1:c.5264A>G	ENSP00000467141.1:p.Asn1755Ser	1	4.95009e-05	FALSE
chr2	179643649	A	G	TTN	missense_variant	ENST00000589042.1:c.4160T>C	ENSP00000467141.1:p.Leu1387Pro	1	4.95876e-05	FALSE
chr2	179440289	T	C	TTN	missense_variant	ENST00000589042.1:c.70570A>G	ENSP00000467141.1:p.Thr23524Ala	1	4.96968e-05	FALSE
chr2	179428253	C	T	TTN	missense_variant	ENST00000589042.1:c.82606G>A	ENSP00000467141.1:p.Glu27536Lys	1	4.97183e-05	FALSE
chr2	179441724	C	T	TTN	missense_variant	ENST00000589042.1:c.69338G>A	ENSP00000467141.1:p.Arg23113Gln	1	4.97413e-05	FALSE
chr2	179451375	T	G	TTN	missense_variant	ENST00000589042.1:c.64253A>C	ENSP00000467141.1:p.Tyr21418Ser	2	4.97537e-05	FALSE
chr2	179440143	T	G	TTN	missense_variant	ENST00000589042.1:c.70716A>C	ENSP00000467141.1:p.Gln23572His	1	4.97686e-05	FALSE
chr2	179476619	C	T	TTN	missense_variant	ENST00000589042.1:c.50417G>A	ENSP00000467141.1:p.Gly16806Glu	1	4.99318e-05	FALSE
chr2	179486304	G	A	TTN	missense_variant	ENST00000589042.1:c.45247C>T	ENSP00000467141.1:p.Arg15083Trp	1	4.99725e-05	FALSE
chr2	179394993	G	C	TTN	missense_variant	ENST00000589042.1:c.106349C>G	ENSP00000467141.1:p.Thr35450Ser	1	5.00994e-05	FALSE
chr2	179486423	C	T	TTN	missense_variant	ENST00000589042.1:c.45128G>A	ENSP00000467141.1:p.Ser15043Asn	1	5.09407e-05	FALSE
chr2	179656821	T	C	TTN	missense_variant	ENST00000589042.1:c.1640A>G	ENSP00000467141.1:p.Gln547Arg	2	5.14183e-05	FALSE
chr2	179452061	C	T	TTN	missense_variant	ENST00000589042.1:c.63877G>A	ENSP00000467141.1:p.Asp21293Asn	1	5.24036e-05	FALSE
chr2	179644840	C	A	TTN	missense_variant	ENST00000589042.1:c.3616G>T	ENSP00000467141.1:p.Ala1206Ser	1	5.77491e-05	FALSE
chr2	179395968	G	A	TTN	missense_variant	ENST00000589042.1:c.105374C>T	ENSP00000467141.1:p.Thr35125Met	1	5.79614e-05	FALSE
chr2	179395959	G	A	TTN	missense_variant	ENST00000589042.1:c.105383C>T	ENSP00000467141.1:p.Ala35128Val	1	5.79624e-05	FALSE
chr2	179396406	C	G	TTN	missense_variant	ENST00000589042.1:c.104936G>C	ENSP00000467141.1:p.Gly34979Ala	1	5.79691e-05	FALSE
chr2	179407496	G	A	TTN	missense_variant	ENST00000589042.1:c.97085C>T	ENSP00000467141.1:p.Ala32362Val	1	5.79835e-05	FALSE
chr2	179395585	C	T	TTN	missense_variant	ENST00000589042.1:c.105757G>A	ENSP00000467141.1:p.Val35253Met	1	5.7996e-05	FALSE
chr2	179399014	G	A	TTN	missense_variant	ENST00000589042.1:c.102328C>T	ENSP00000467141.1:p.Arg34110Trp	1	5.79989e-05	FALSE
chr2	179604732	C	T	TTN	missense_variant	ENST00000589042.1:c.13228G>A	ENSP00000467141.1:p.Glu4410Lys	1	5.80508e-05	FALSE
chr2	179433257	A	G	TTN	missense_variant	ENST00000589042.1:c.77602T>C	ENSP00000467141.1:p.Tyr25868His	1	5.80913e-05	FALSE
chr2	179454027	C	T	TTN	missense_variant	ENST00000589042.1:c.62425G>A	ENSP00000467141.1:p.Ala20809Thr	1	5.81212e-05	FALSE
chr2	179423203	C	T	TTN	missense_variant	ENST00000589042.1:c.86983G>A	ENSP00000467141.1:p.Ala28995Thr	1	5.81434e-05	FALSE
chr2	179460488	T	C	TTN	missense_variant	ENST00000589042.1:c.57593A>G	ENSP00000467141.1:p.Asn19198Ser	1	6.23162e-05	TRUE
chr2	179639668	G	C	TTN	missense_variant	ENST00000589042.1:c.6770C>G	ENSP00000467141.1:p.Thr2257Ser	1	6.6166e-05	FALSE
chr2	179428474	G	A	TTN	missense_variant	ENST00000589042.1:c.82385C>T	ENSP00000467141.1:p.Thr27462Met	1	6.63185e-05	FALSE
chr2	179459250	C	T	TTN	missense_variant	ENST00000589042.1:c.57971G>A	ENSP00000467141.1:p.Arg19324Gln	1	6.63768e-05	FALSE
chr2	179495607	C	T	TTN	missense_variant	ENST00000589042.1:c.44078G>A	ENSP00000467141.1:p.Arg14693His	1	6.64783e-05	FALSE
chr2	179453771	C	A	TTN	missense_variant	ENST00000589042.1:c.62681G>T	ENSP00000467141.1:p.Cys20894Phe	1	6.74889e-05	FALSE
chr2	179411327	C	T	TTN	missense_variant, splice_region_variant	ENST00000589042.1:c.94828G>A	ENSP00000467141.1:p.Ala31610Thr	1	6.96864e-05	TRUE
chr2	179393398	G	C	TTN	missense_variant	ENST00000589042.1:c.107080C>G	ENSP00000467141.1:p.Leu35694Val	1	6.98385e-05	FALSE
chr2	179438185	G	A	TTN	missense_variant	ENST00000589042.1:c.72674C>T	ENSP00000467141.1:p.Pro24225Leu	1	7.28067e-05	TRUE
chr2	179631162	C	T	TTN	missense_variant	ENST00000589042.1:c.9649G>A	ENSP00000467141.1:p.Glu3217Lys	1	7.4162e-05	FALSE
chr2	179647149	A	G	TTN	missense_variant	ENST00000589042.1:c.3170T>C	ENSP00000467141.1:p.Val1057Ala	1	7.44651e-05	FALSE
chr2	179397216	C	T	TTN	missense_variant	ENST00000589042.1:c.104126G>A	ENSP00000467141.1:p.Arg34709His	2	7.45366e-05	FALSE
chr2	179413109	C	T	TTN	missense_variant	ENST00000589042.1:c.93244G>A	ENSP00000467141.1:p.Glu31082Lys	1	7.45996e-05	FALSE
chr2	179437525	G	A	TTN	missense_variant	ENST00000589042.1:c.73334C>T	ENSP00000467141.1:p.Thr24445Ile	1	7.46467e-05	FALSE
chr2	179472587	G	A	TTN	missense_variant	ENST00000589042.1:c.52927C>T	ENSP00000467141.1:p.Arg17643Trp	1	7.47297e-05	FALSE
chr2	179481354	C	T	TTN	missense_variant	ENST00000589042.1:c.48164G>A	ENSP00000467141.1:p.Arg16055His	1	7.50338e-05	FALSE
chr2	179467255	C	G	TTN	missense_variant	ENST00000589042.1:c.54874G>C	ENSP00000467141.1:p.Gly18292Arg	1	7.63359e-05	TRUE
chr2	179453729	C	T	TTN	missense_variant	ENST00000589042.1:c.62723G>A	ENSP00000467141.1:p.Arg20908Gln	2	7.68508e-05	FALSE
chr2	179411602	A	G	TTN	missense_variant	ENST00000589042.1:c.94553T>C	ENSP00000467141.1:p.Val31518Ala	1	7.89155e-05	FALSE
chr2	179443369	G	T	TTN	missense_variant	ENST00000589042.1:c.68298C>A	ENSP00000467141.1:p.Asp22766Glu	1	8.23768e-05	TRUE
chr2	179650587	G	C	TTN	missense_variant	ENST00000589042.1:c.2358C>G	ENSP00000467141.1:p.His786Gln	1	8.23981e-05	FALSE
chr2	179629391	T	C	TTN	missense_variant	ENST00000589042.1:c.9851A>G	ENSP00000467141.1:p.Lys3284Arg	1	8.23995e-05	FALSE
chr2	179631243	C	A	TTN	missense_variant	ENST00000589042.1:c.9568G>T	ENSP00000467141.1:p.Val3190Phe	1	8.24429e-05	FALSE
chr2	179639770	T	A	TTN	missense_variant	ENST00000589042.1:c.6668A>T	ENSP00000467141.1:p.His2223Leu	1	8.24919e-05	FALSE
chr2	179430442	T	C	TTN	missense_variant	ENST00000589042.1:c.80417A>G	ENSP00000467141.1:p.His26806Arg	1	8.28473e-05	FALSE
chr2	179457598	C	T	TTN	missense_variant	ENST00000589042.1:c.59248G>A	ENSP00000467141.1:p.Gly19750Ser	1	8.29022e-05	FALSE
chr2	179440757	T	C	TTN	missense_variant	ENST00000589042.1:c.70102A>G	ENSP00000467141.1:p.Ile23368Val	1	8.29421e-05	FALSE
chr2	179453945	C	T	TTN	missense_variant	ENST00000589042.1:c.62507G>A	ENSP00000467141.1:p.Arg20836Gln	1	8.29724e-05	FALSE
chr2	179500008	G	A	TTN	missense_variant	ENST00000589042.1:c.41908C>T	ENSP00000467141.1:p.Pro13970Ser	2	8.31352e-05	FALSE
chr2	179435332	C	T	TTN	missense_variant	ENST00000589042.1:c.75527G>A	ENSP00000467141.1:p.Arg25176His	1	8.31642e-05	FALSE
chr2	179440902	G	C	TTN	missense_variant	ENST00000589042.1:c.69957C>G	ENSP00000467141.1:p.Ile23319Met	2	8.33181e-05	FALSE
chr2	179429557	C	A	TTN	missense_variant	ENST00000589042.1:c.81302G>T	ENSP00000467141.1:p.Gly27101Val	1	8.61653e-05	FALSE
chr2	179650635	C	A	TTN	missense_variant	ENST00000589042.1:c.2310G>T	ENSP00000467141.1:p.Gln770His	1	9.06544e-05	FALSE
chr2	179441333	C	T	TTN	missense_variant	ENST00000589042.1:c.69638G>A	ENSP00000467141.1:p.Arg23213His	1	9.11758e-05	FALSE
chr2	179399743	G	C	TTN	missense_variant	ENST00000589042.1:c.101599C>G	ENSP00000467141.1:p.Leu33867Val	1	9.12182e-05	FALSE
chr2	179463490	C	T	TTN	missense_variant	ENST00000589042.1:c.56947G>A	ENSP00000467141.1:p.Ala18983Thr	1	9.13728e-05	FALSE
chr2	179401787	G	A	TTN	missense_variant	ENST00000589042.1:c.100049C>T	ENSP00000467141.1:p.Thr33350Ile	1	9.50209e-05	FALSE
chr2	179407817	C	T	TTN	missense_variant	ENST00000589042.1:c.96883G>A	ENSP00000467141.1:p.Val32295Met	1	9.61454e-05	FALSE
chr2	179500307	G	A	TTN	missense_variant	ENST00000589042.1:c.41744C>T	ENSP00000467141.1:p.Ala13915Val	1	9.72164e-05	TRUE
chr2	179639020	G	A	TTN	missense_variant	ENST00000589042.1:c.6971C>T	ENSP00000467141.1:p.Thr2324Met	1	9.89022e-05	FALSE
chr2	179641543	C	T	TTN	missense_variant	ENST00000589042.1:c.5048G>A	ENSP00000467141.1:p.Arg1683Gln	1	9.90148e-05	FALSE
chr2	179410568	T	C	TTN	missense_variant	ENST00000589042.1:c.95395A>G	ENSP00000467141.1:p.Ile31799Val	1	9.95355e-05	FALSE
chr2	179475791	G	A	TTN	missense_variant	ENST00000589042.1:c.51065C>T	ENSP00000467141.1:p.Ala17022Val	1	9.96446e-05	FALSE
chr2	179417680	C	T	TTN	missense_variant	ENST00000589042.1:c.89947G>A	ENSP00000467141.1:p.Val29983Met	1	9.97622e-05	FALSE
chr2	179392289	C	A	TTN	missense_variant	ENST00000589042.1:c.107564G>T	ENSP00000467141.1:p.Ser35855Ile	1	0	FALSE
chr2	179393355	G	A	TTN	missense_variant	ENST00000589042.1:c.107123C>T	ENSP00000467141.1:p.Pro35708Leu	1	0	FALSE
chr2	179393412	T	C	TTN	missense_variant	ENST00000589042.1:c.107066A>G	ENSP00000467141.1:p.Gln35689Arg	1	0	FALSE
chr2	179393840	C	G	TTN	missense_variant	ENST00000589042.1:c.106638G>C	ENSP00000467141.1:p.Arg35546Ser	1	0	FALSE
chr2	179393848	T	-	TTN	frameshift_variant	ENST00000589042.1:c.106629delA	ENSP00000467141.1:p.Ala35544ProfsTer2	1	0	FALSE
chr2	179395074	A	G	TTN	missense_variant	ENST00000589042.1:c.106268T>C	ENSP00000467141.1:p.Val35423Ala	1	0	FALSE
chr2	179396162	C	A	TTN	missense_variant	ENST00000589042.1:c.105180G>T	ENSP00000467141.1:p.Glu35060Asp	1	0	FALSE
chr2	179396463	C	T	TTN	missense_variant	ENST00000589042.1:c.104879G>A	ENSP00000467141.1:p.Arg34960His	1	0	FALSE
chr2	179396661	C	G	TTN	missense_variant	ENST00000589042.1:c.104681G>C	ENSP00000467141.1:p.Arg34894Thr	1	0	FALSE
chr2	179398383	T	-	TTN	frameshift_variant	ENST00000589042.1:c.102958delA	ENSP00000467141.1:p.Ile34320SerfsTer29	1	0	FALSE
chr2	179398630	G	A	TTN	missense_variant	ENST00000589042.1:c.102712C>T	ENSP00000467141.1:p.Arg34238Cys	1	0	FALSE
chr2	179399346	C	T	TTN	stop_gained	ENST00000589042.1:c.101996G>A	ENSP00000467141.1:p.Trp33999Ter	1	0	FALSE
chr2	179399467	C	T	TTN	missense_variant	ENST00000589042.1:c.101875G>A	ENSP00000467141.1:p.Glu33959Lys	1	0	FALSE
chr2	179399851	C	G	TTN	missense_variant	ENST00000589042.1:c.101491G>C	ENSP00000467141.1:p.Gly33831Arg	1	0	FALSE
chr2	179400072	C	T	TTN	missense_variant	ENST00000589042.1:c.101270G>A	ENSP00000467141.1:p.Ser33757Asn	1	0	FALSE
chr2	179400397	TC	-	TTN	frameshift_variant	ENST00000589042.1:c.100943_100944delGA	ENSP00000467141.1:p.Arg33648IlefsTer24	1	0	FALSE
chr2	179400400	T	A	TTN	stop_gained	ENST00000589042.1:c.100942A>T	ENSP00000467141.1:p.Arg33648Ter	1	0	FALSE
chr2	179400829	-	A	TTN	frameshift_variant	ENST00000589042.1:c.100644dupT	ENSP00000467141.1:p.Lys33549Ter	1	0	FALSE
chr2	179401205	TT	-	TTN	frameshift_variant	ENST00000589042.1:c.100267_100268delAA	ENSP00000467141.1:p.Lys33423AspfsTer2	1	0	FALSE
chr2	179403362	T	A	TTN	missense_variant	ENST00000589042.1:c.99194A>T	ENSP00000467141.1:p.Glu33065Val	1	0	FALSE
chr2	179403483	C	T	TTN	missense_variant	ENST00000589042.1:c.99073G>A	ENSP00000467141.1:p.Asp33025Asn	1	0	FALSE
chr2	179403856	G	T	TTN	missense_variant	ENST00000589042.1:c.98806C>A	ENSP00000467141.1:p.Arg32936Ser	1	0	FALSE
chr2	179404157	T	A	TTN	missense_variant	ENST00000589042.1:c.98635A>T	ENSP00000467141.1:p.Ser32879Cys	1	0	FALSE
chr2	179404268	C	A	TTN	missense_variant	ENST00000589042.1:c.98524G>T	ENSP00000467141.1:p.Ala32842Ser	1	0	FALSE
chr2	179404286	G	A	TTN	stop_gained	ENST00000589042.1:c.98506C>T	ENSP00000467141.1:p.Arg32836Ter	1	0	FALSE
chr2	179405058	G	A	TTN	missense_variant	ENST00000589042.1:c.97835C>T	ENSP00000467141.1:p.Thr32612Ile	1	0	FALSE
chr2	179406226	G	C	TTN	missense_variant	ENST00000589042.1:c.97578C>G	ENSP00000467141.1:p.Asp32526Glu	1	0	FALSE
chr2	179407066	G	A	TTN	missense_variant	ENST00000589042.1:c.97417C>T	ENSP00000467141.1:p.Arg32473Cys	1	0	FALSE
chr2	179407096	T	C	TTN	missense_variant	ENST00000589042.1:c.97387A>G	ENSP00000467141.1:p.Arg32463Gly	1	0	FALSE
chr2	179407518	T	-	TTN	frameshift_variant	ENST00000589042.1:c.97062delA	ENSP00000467141.1:p.Val32355LeufsTer7	1	0	FALSE
chr2	179407876	A	G	TTN	missense_variant	ENST00000589042.1:c.96824T>C	ENSP00000467141.1:p.Phe32275Ser	1	0	FALSE
chr2	179408279	T	C	TTN	missense_variant	ENST00000589042.1:c.96421A>G	ENSP00000467141.1:p.Ile32141Val	1	0	FALSE
chr2	179408939	A	G	TTN	missense_variant	ENST00000589042.1:c.96017T>C	ENSP00000467141.1:p.Val32006Ala	1	0	FALSE
chr2	179410270	C	T	TTN	missense_variant	ENST00000589042.1:c.95567G>A	ENSP00000467141.1:p.Arg31856His	1	0	FALSE
chr2	179411079	-	C	TTN	frameshift_variant	ENST00000589042.1:c.94978dupG	ENSP00000467141.1:p.Glu31660GlyfsTer20	1	0	FALSE
chr2	179411199	ATCGGGC	-	TTN	frameshift_variant	ENST00000589042.1:c.94852_94858delGCCCGAT	ENSP00000467141.1:p.Ala31618TyrfsTer37	1	0	FALSE
chr2	179411432	GA	-	TTN	frameshift_variant	ENST00000589042.1:c.94721_94722delTC	ENSP00000467141.1:p.Leu31574GlnfsTer2	1	0	FALSE
chr2	179411785	-	GCA	TTN	inframe_insertion	ENST00000589042.1:c.94464_94466dupTGC	ENSP00000467141.1:p.Ala31489dup	1	0	FALSE
chr2	179411850	A	T	TTN	missense_variant	ENST00000589042.1:c.94402T>A	ENSP00000467141.1:p.Tyr31468Asn	1	0	FALSE
chr2	179412874	C	T	TTN	stop_gained	ENST00000589042.1:c.93479G>A	ENSP00000467141.1:p.Trp31160Ter	1	0	FALSE
chr2	179412961	A	C	TTN	missense_variant	ENST00000589042.1:c.93392T>G	ENSP00000467141.1:p.Val31131Gly	1	0	FALSE
chr2	179413051	GCTCACCAACA	-	TTN	frameshift_variant	ENST00000589042.1:c.93291_93301delTGTTGGTGAGC	ENSP00000467141.1:p.Val31098LeufsTer2	1	0	FALSE
chr2	179413220	C	T	TTN	missense_variant	ENST00000589042.1:c.93133G>A	ENSP00000467141.1:p.Gly31045Ser	1	0	FALSE
chr2	179413670	G	A	TTN	stop_gained	ENST00000589042.1:c.92683C>T	ENSP00000467141.1:p.Arg30895Ter	1	0	FALSE
chr2	179415984	G	A	TTN	missense_variant	ENST00000589042.1:c.91274C>T	ENSP00000467141.1:p.Pro30425Leu	1	0	FALSE
chr2	179417280	G	T	TTN	missense_variant	ENST00000589042.1:c.90347C>A	ENSP00000467141.1:p.Thr30116Asn	1	0	FALSE
chr2	179417538	CTT	-	TTN	inframe_deletion	ENST00000589042.1:c.90086_90088delAAG	ENSP00000467141.1:p.Glu30029del	1	0	FALSE
chr2	179417538	C	-	TTN	frameshift_variant	ENST00000589042.1:c.90088delG	ENSP00000467141.1:p.Val30030TyrfsTer10	1	0	FALSE
chr2	179417540	TC	-	TTN	frameshift_variant	ENST00000589042.1:c.90085_90086delGA	ENSP00000467141.1:p.Glu30029SerfsTer7	1	0	FALSE
chr2	179417580	C	A	TTN	missense_variant	ENST00000589042.1:c.90047G>T	ENSP00000467141.1:p.Gly30016Val	1	0	FALSE
chr2	179417876	-	C	TTN	frameshift_variant	ENST00000589042.1:c.89750dupG	ENSP00000467141.1:p.Val29918SerfsTer3	1	0	FALSE
chr2	179418515	G	-	TTN	frameshift_variant	ENST00000589042.1:c.89216delC	ENSP00000467141.1:p.Ala29739ValfsTer3	1	0	FALSE
chr2	179422272	C	-	TTN	frameshift_variant	ENST00000589042.1:c.87716delG	ENSP00000467141.1:p.Gly29239AspfsTer32	1	0	FALSE
chr2	179423219	C	T	TTN	stop_gained	ENST00000589042.1:c.86967G>A	ENSP00000467141.1:p.Trp28989Ter	1	0	FALSE
chr2	179424217	G	-	TTN	frameshift_variant	ENST00000589042.1:c.86641delC	ENSP00000467141.1:p.His28881ThrfsTer2	1	0	FALSE
chr2	179424752	G	A	TTN	stop_gained	ENST00000589042.1:c.86107C>T	ENSP00000467141.1:p.Gln28703Ter	1	0	FALSE
chr2	179424818	C	T	TTN	missense_variant	ENST00000589042.1:c.86041G>A	ENSP00000467141.1:p.Ala28681Thr	1	0	FALSE
chr2	179425435	G	A	TTN	missense_variant	ENST00000589042.1:c.85424C>T	ENSP00000467141.1:p.Pro28475Leu	1	0	FALSE
chr2	179425769	G	A	TTN	stop_gained	ENST00000589042.1:c.85090C>T	ENSP00000467141.1:p.Arg28364Ter	1	0	FALSE
chr2	179425853	C	G	TTN	missense_variant	ENST00000589042.1:c.85006G>C	ENSP00000467141.1:p.Val28336Leu	1	0	FALSE
chr2	179426020	C	T	TTN	missense_variant	ENST00000589042.1:c.84839G>A	ENSP00000467141.1:p.Gly28280Asp	1	0	FALSE
chr2	179426336	A	G	TTN	missense_variant	ENST00000589042.1:c.84523T>C	ENSP00000467141.1:p.Trp28175Arg	1	0	FALSE
chr2	179426366	G	A	TTN	missense_variant	ENST00000589042.1:c.84493C>T	ENSP00000467141.1:p.His28165Tyr	1	0	FALSE
chr2	179426709	ATAGTA	-	TTN	inframe_deletion	ENST00000589042.1:c.84144_84149delTACTAT	ENSP00000467141.1:p.Thr28049_Ile28050del	1	0	FALSE
chr2	179426738	A	-	TTN	frameshift_variant	ENST00000589042.1:c.84120delT	ENSP00000467141.1:p.Ser28040ArgfsTer5	1	0	FALSE
chr2	179426740	C	T	TTN	missense_variant	ENST00000589042.1:c.84119G>A	ENSP00000467141.1:p.Ser28040Asn	1	0	FALSE
chr2	179426742	G	C	TTN	missense_variant	ENST00000589042.1:c.84117C>G	ENSP00000467141.1:p.Asn28039Lys	1	0	FALSE
chr2	179426930	-	A	TTN	frameshift_variant	ENST00000589042.1:c.83928dupT	ENSP00000467141.1:p.Arg27977Ter	1	0	FALSE
chr2	179427223	T	-	TTN	frameshift_variant	ENST00000589042.1:c.83635delA	ENSP00000467141.1:p.Thr27879GlnfsTer41	1	0	FALSE
chr2	179427309	C	A	TTN	missense_variant	ENST00000589042.1:c.83550G>T	ENSP00000467141.1:p.Leu27850Phe	1	0	FALSE
chr2	179427443	G	A	TTN	stop_gained	ENST00000589042.1:c.83416C>T	ENSP00000467141.1:p.Arg27806Ter	2	0	FALSE
chr2	179428345	T	-	TTN	frameshift_variant	ENST00000589042.1:c.82513delA	ENSP00000467141.1:p.Ile27505PhefsTer20	1	0	FALSE
chr2	179428963	A	G	TTN	missense_variant	ENST00000589042.1:c.81896T>C	ENSP00000467141.1:p.Ile27299Thr	1	0	FALSE
chr2	179429093	C	G	TTN	missense_variant	ENST00000589042.1:c.81766G>C	ENSP00000467141.1:p.Glu27256Gln	1	0	FALSE
chr2	179429344	T	A	TTN	missense_variant	ENST00000589042.1:c.81515A>T	ENSP00000467141.1:p.Asp27172Val	1	0	FALSE
chr2	179429538	G	C	TTN	stop_gained	ENST00000589042.1:c.81321C>G	ENSP00000467141.1:p.Tyr27107Ter	1	0	FALSE
chr2	179430916	A	C	TTN	missense_variant	ENST00000589042.1:c.79943T>G	ENSP00000467141.1:p.Leu26648Arg	1	0	FALSE
chr2	179431034	A	G	TTN	missense_variant	ENST00000589042.1:c.79825T>C	ENSP00000467141.1:p.Ser26609Pro	1	0	FALSE
chr2	179431320	A	T	TTN	stop_gained	ENST00000589042.1:c.79539T>A	ENSP00000467141.1:p.Tyr26513Ter	1	0	FALSE
chr2	179431650	C	A	TTN	missense_variant	ENST00000589042.1:c.79209G>T	ENSP00000467141.1:p.Met26403Ile	1	0	FALSE
chr2	179432351	A	-	TTN	frameshift_variant	ENST00000589042.1:c.78507delT	ENSP00000467141.1:p.Gly26170ValfsTer3	1	0	FALSE
chr2	179432486	C	T	TTN	missense_variant	ENST00000589042.1:c.78373G>A	ENSP00000467141.1:p.Val26125Ile	1	0	FALSE
chr2	179432675	C	A	TTN	stop_gained	ENST00000589042.1:c.78184G>T	ENSP00000467141.1:p.Glu26062Ter	1	0	FALSE
chr2	179432764	C	T	TTN	missense_variant	ENST00000589042.1:c.78095G>A	ENSP00000467141.1:p.Arg26032Lys	1	0	FALSE
chr2	179432768	C	A	TTN	stop_gained	ENST00000589042.1:c.78091G>T	ENSP00000467141.1:p.Glu26031Ter	1	0	FALSE
chr2	179433137	T	C	TTN	missense_variant	ENST00000589042.1:c.77722A>G	ENSP00000467141.1:p.Ile25908Val	1	0	FALSE
chr2	179433239	T	C	TTN	missense_variant	ENST00000589042.1:c.77620A>G	ENSP00000467141.1:p.Asn25874Asp	1	0	FALSE
chr2	179433331	C	G	TTN	missense_variant	ENST00000589042.1:c.77528G>C	ENSP00000467141.1:p.Arg25843Thr	1	0	FALSE
chr2	179433462	TC	-	TTN	frameshift_variant	ENST00000589042.1:c.77395_77396delGA	ENSP00000467141.1:p.Asp25799CysfsTer7	1	0	FALSE
chr2	179433611	G	A	TTN	stop_gained	ENST00000589042.1:c.77248C>T	ENSP00000467141.1:p.Arg25750Ter	1	0	FALSE
chr2	179434174	-	TGCTAGTGACATCAATTAT	TTN	stop_gained, frameshift_variant	ENST00000589042.1:c.76666_76684dupATAATTGATGTCACTAGCA	ENSP00000467141.1:p.Ser25562AsnfsTer3	1	0	FALSE
chr2	179434504	C	T	TTN	stop_gained	ENST00000589042.1:c.76355G>A	ENSP00000467141.1:p.Trp25452Ter	1	0	FALSE
chr2	179434581	C	T	TTN	stop_gained	ENST00000589042.1:c.76278G>A	ENSP00000467141.1:p.Trp25426Ter	2	0	FALSE
chr2	179435222	C	T	TTN	missense_variant	ENST00000589042.1:c.75637G>A	ENSP00000467141.1:p.Val25213Ile	1	0	FALSE
chr2	179435451	A	C	TTN	stop_gained	ENST00000589042.1:c.75408T>G	ENSP00000467141.1:p.Tyr25136Ter	1	0	FALSE
chr2	179435609	G	A	TTN	stop_gained	ENST00000589042.1:c.75250C>T	ENSP00000467141.1:p.Arg25084Ter	1	0	FALSE
chr2	179436091	CCCTGGA	-	TTN	frameshift_variant	ENST00000589042.1:c.74761_74767delTCCAGGG	ENSP00000467141.1:p.Ser24921ThrfsTer23	1	0	FALSE
chr2	179436099	-	T	TTN	frameshift_variant	ENST00000589042.1:c.74759_74760insA	ENSP00000467141.1:p.Ser24921LeufsTer11	1	0	FALSE
chr2	179436552	-	T	TTN	frameshift_variant	ENST00000589042.1:c.74306dupA	ENSP00000467141.1:p.Asn24769LysfsTer2	1	0	FALSE
chr2	179436596	G	T	TTN	missense_variant	ENST00000589042.1:c.74263C>A	ENSP00000467141.1:p.Pro24755Thr	1	0	FALSE
chr2	179436755	G	A	TTN	stop_gained	ENST00000589042.1:c.74104C>T	ENSP00000467141.1:p.Gln24702Ter	1	0	FALSE
chr2	179437013	G	A	TTN	stop_gained	ENST00000589042.1:c.73846C>T	ENSP00000467141.1:p.Arg24616Ter	2	0	FALSE
chr2	179439160	C	G	TTN	missense_variant	ENST00000589042.1:c.71699G>C	ENSP00000467141.1:p.Arg23900Pro	1	0	FALSE
chr2	179439831	TGTT	-	TTN	frameshift_variant	ENST00000589042.1:c.71024_71027delAACA	ENSP00000467141.1:p.Lys23675ArgfsTer16	1	0	FALSE
chr2	179440046	C	G	TTN	missense_variant	ENST00000589042.1:c.70813G>C	ENSP00000467141.1:p.Val23605Leu	1	0	FALSE
chr2	179441014	C	-	TTN	frameshift_variant	ENST00000589042.1:c.69844delG	ENSP00000467141.1:p.Val23282Ter	1	0	FALSE
chr2	179441016	T	A	TTN	missense_variant	ENST00000589042.1:c.69843A>T	ENSP00000467141.1:p.Lys23281Asn	1	0	FALSE
chr2	179441265	T	-	TTN	frameshift_variant	ENST00000589042.1:c.69705delA	ENSP00000467141.1:p.Asp23236MetfsTer47	1	0	FALSE
chr2	179441341	G	T	TTN	stop_gained	ENST00000589042.1:c.69630C>A	ENSP00000467141.1:p.Tyr23210Ter	1	0	FALSE
chr2	179442076	T	C	TTN	missense_variant	ENST00000589042.1:c.68986A>G	ENSP00000467141.1:p.Ile22996Val	1	0	FALSE
chr2	179442552	A	T	TTN	stop_gained	ENST00000589042.1:c.68601T>A	ENSP00000467141.1:p.Tyr22867Ter	2	0	FALSE
chr2	179444356	C	-	TTN	frameshift_variant	ENST00000589042.1:c.67567delG	ENSP00000467141.1:p.Val22523Ter	1	0	FALSE
chr2	179444502	T	-	TTN	frameshift_variant	ENST00000589042.1:c.67421delA	ENSP00000467141.1:p.Lys22474SerfsTer14	1	0	FALSE
chr2	179445049	C	G	TTN	missense_variant, splice_region_variant	ENST00000589042.1:c.67057G>C	ENSP00000467141.1:p.Asp22353His	1	0	FALSE
chr2	179446880	-	A	TTN	frameshift_variant	ENST00000589042.1:c.66215dupT	ENSP00000467141.1:p.Met22072IlefsTer11	2	0	FALSE
chr2	179450021	-	T	TTN	frameshift_variant	ENST00000589042.1:c.64449dupA	ENSP00000467141.1:p.Leu21484ThrfsTer4	1	0	FALSE
chr2	179451523	G	T	TTN	missense_variant	ENST00000589042.1:c.64105C>A	ENSP00000467141.1:p.Pro21369Thr	1	0	FALSE
chr2	179452243	C	T	TTN	missense_variant, splice_region_variant	ENST00000589042.1:c.63793G>A	ENSP00000467141.1:p.Asp21265Asn	2	0	FALSE
chr2	179452254	A	T	TTN	missense_variant	ENST00000589042.1:c.63782T>A	ENSP00000467141.1:p.Val21261Asp	1	0	FALSE
chr2	179452937	C	G	TTN	missense_variant	ENST00000589042.1:c.63197G>C	ENSP00000467141.1:p.Gly21066Ala	1	0	TRUE
chr2	179453427	G	A	TTN	stop_gained	ENST00000589042.1:c.63025C>T	ENSP00000467141.1:p.Arg21009Ter	3	0	FALSE
chr2	179453555	C	T	TTN	missense_variant	ENST00000589042.1:c.62897G>A	ENSP00000467141.1:p.Arg20966His	1	0	FALSE
chr2	179453987	G	T	TTN	missense_variant	ENST00000589042.1:c.62465C>A	ENSP00000467141.1:p.Thr20822Asn	1	0	FALSE
chr2	179454596	C	-	TTN	frameshift_variant	ENST00000589042.1:c.61855delG	ENSP00000467141.1:p.Val20619LeufsTer9	1	0	FALSE
chr2	179454899	C	-	TTN	frameshift_variant	ENST00000589042.1:c.61552delG	ENSP00000467141.1:p.Val20518SerfsTer59	1	0	FALSE
chr2	179455116	G	A	TTN	missense_variant	ENST00000589042.1:c.61336C>T	ENSP00000467141.1:p.Arg20446Cys	1	0	FALSE
chr2	179455208	G	A	TTN	missense_variant	ENST00000589042.1:c.61244C>T	ENSP00000467141.1:p.Thr20415Ile	1	0	FALSE
chr2	179455521	G	A	TTN	stop_gained	ENST00000589042.1:c.60931C>T	ENSP00000467141.1:p.Arg20311Ter	1	0	FALSE
chr2	179456336	T	G	TTN	missense_variant	ENST00000589042.1:c.60210A>C	ENSP00000467141.1:p.Gln20070His	1	0	FALSE
chr2	179456467	A	G	TTN	missense_variant	ENST00000589042.1:c.60079T>C	ENSP00000467141.1:p.Phe20027Leu	1	0	FALSE
chr2	179457620	A	C	TTN	stop_gained	ENST00000589042.1:c.59226T>G	ENSP00000467141.1:p.Tyr19742Ter	1	0	FALSE
chr2	179458065	G	A	TTN	stop_gained	ENST00000589042.1:c.58870C>T	ENSP00000467141.1:p.Arg19624Ter	1	0	FALSE
chr2	179458293	A	G	TTN	splice_donor_variant	ENST00000589042.1:c.58732+2T>C		1	0	FALSE
chr2	179458447	C	T	TTN	stop_gained	ENST00000589042.1:c.58580G>A	ENSP00000467141.1:p.Trp19527Ter	1	0	FALSE
chr2	179458728	A	T	TTN	missense_variant	ENST00000589042.1:c.58392T>A	ENSP00000467141.1:p.Ser19464Arg	1	0	FALSE
chr2	179460518	C	T	TTN	missense_variant	ENST00000589042.1:c.57563G>A	ENSP00000467141.1:p.Gly19188Glu	1	0	TRUE
chr2	179462469	C	T	TTN	missense_variant	ENST00000589042.1:c.57340G>A	ENSP00000467141.1:p.Ala19114Thr	1	0	FALSE
chr2	179463558	T	C	TTN	missense_variant	ENST00000589042.1:c.56879A>G	ENSP00000467141.1:p.Gln18960Arg	1	0	FALSE
chr2	179465779	A	C	TTN	missense_variant	ENST00000589042.1:c.55852T>G	ENSP00000467141.1:p.Cys18618Gly	1	0	FALSE
chr2	179466192	TCCTGTC	-	TTN	frameshift_variant	ENST00000589042.1:c.55525_55531delGACAGGA	ENSP00000467141.1:p.Asp18509SerfsTer29	1	0	FALSE
chr2	179466424	C	A	TTN	missense_variant	ENST00000589042.1:c.55393G>T	ENSP00000467141.1:p.Ala18465Ser	1	0	FALSE
chr2	179467091	C	-	TTN	frameshift_variant	ENST00000589042.1:c.55037delG	ENSP00000467141.1:p.Arg18346AsnfsTer4	1	0	FALSE
chr2	179469738	G	C	TTN	missense_variant	ENST00000589042.1:c.54166C>G	ENSP00000467141.1:p.Arg18056Gly	1	0	FALSE
chr2	179470140	C	A	TTN	splice_donor_variant	ENST00000589042.1:c.53881+1G>T		1	0	FALSE
chr2	179471787	G	T	TTN	missense_variant	ENST00000589042.1:c.53542C>A	ENSP00000467141.1:p.Pro17848Thr	1	0	FALSE
chr2	179471888	G	C	TTN	missense_variant	ENST00000589042.1:c.53441C>G	ENSP00000467141.1:p.Pro17814Arg	1	0	FALSE
chr2	179472209	G	A	TTN	stop_gained	ENST00000589042.1:c.53206C>T	ENSP00000467141.1:p.Arg17736Ter	1	0	FALSE
chr2	179472376	C	T	TTN	missense_variant	ENST00000589042.1:c.53039G>A	ENSP00000467141.1:p.Gly17680Asp	1	0	FALSE
chr2	179473484	C	T	TTN	stop_gained	ENST00000589042.1:c.52254G>A	ENSP00000467141.1:p.Trp17418Ter	1	0	FALSE
chr2	179473510	-	TTTCT	TTN	frameshift_variant	ENST00000589042.1:c.52223_52227dupAGAAA	ENSP00000467141.1:p.Asp17410ArgfsTer25	1	0	FALSE
chr2	179474001	-	AA	TTN	frameshift_variant	ENST00000589042.1:c.52035_52036insTT	ENSP00000467141.1:p.Leu17346PhefsTer4	1	0	TRUE
chr2	179474034	G	C	TTN	missense_variant	ENST00000589042.1:c.52003C>G	ENSP00000467141.1:p.Arg17335Gly	1	0	FALSE
chr2	179474071	-	A	TTN	frameshift_variant	ENST00000589042.1:c.51965dupT	ENSP00000467141.1:p.Leu17322PhefsTer4	1	0	FALSE
chr2	179474256	G	A	TTN	stop_gained	ENST00000589042.1:c.51781C>T	ENSP00000467141.1:p.Arg17261Ter	1	0	FALSE
chr2	179474581	C	A	TTN	missense_variant	ENST00000589042.1:c.51569G>T	ENSP00000467141.1:p.Gly17190Val	1	0	FALSE
chr2	179475883	A	C	TTN	missense_variant	ENST00000589042.1:c.50973T>G	ENSP00000467141.1:p.Asp16991Glu	1	0	FALSE
chr2	179476295	-	TATC	TTN	stop_gained, frameshift_variant	ENST00000589042.1:c.50657_50660dupGATA	ENSP00000467141.1:p.Tyr16887Ter	1	0	FALSE
chr2	179476833	C	T	TTN	missense_variant	ENST00000589042.1:c.50305G>A	ENSP00000467141.1:p.Asp16769Asn	1	0	FALSE
chr2	179477082	G	A	TTN	stop_gained	ENST00000589042.1:c.50170C>T	ENSP00000467141.1:p.Arg16724Ter	3	0	FALSE
chr2	179478566	T	C	TTN	missense_variant	ENST00000589042.1:c.49444A>G	ENSP00000467141.1:p.Ile16482Val	1	0	FALSE
chr2	179479369	G	C	TTN	missense_variant	ENST00000589042.1:c.48872C>G	ENSP00000467141.1:p.Thr16291Ser	1	0	FALSE
chr2	179480033	C	G	TTN	splice_donor_variant	ENST00000589042.1:c.48638+1G>C		1	0	FALSE
chr2	179480145	C	T	TTN	stop_gained	ENST00000589042.1:c.48527G>A	ENSP00000467141.1:p.Trp16176Ter	1	0	FALSE
chr2	179480367	C	T	TTN	splice_donor_variant	ENST00000589042.1:c.48460+1G>A		1	0	FALSE
chr2	179481456	C	T	TTN	missense_variant, splice_region_variant	ENST00000589042.1:c.48160G>A	ENSP00000467141.1:p.Ala16054Thr	1	0	FALSE
chr2	179481846	C	T	TTN	splice_donor_variant	ENST00000589042.1:c.47875+1G>A		1	0	FALSE
chr2	179482115	G	T	TTN	stop_gained	ENST00000589042.1:c.47697C>A	ENSP00000467141.1:p.Cys15899Ter	2	0	TRUE
chr2	179482764	G	A	TTN	stop_gained	ENST00000589042.1:c.47314C>T	ENSP00000467141.1:p.Arg15772Ter	1	0	FALSE
chr2	179483046	CT	-	TTN	frameshift_variant	ENST00000589042.1:c.47137_47138delAG	ENSP00000467141.1:p.Ser15713LeufsTer2	1	0	FALSE
chr2	179483499	CAT	-	TTN	inframe_deletion	ENST00000589042.1:c.46775_46777delATG	ENSP00000467141.1:p.Asp15592del	1	0	FALSE
chr2	179484375	TTT	-	TTN	inframe_deletion	ENST00000589042.1:c.46666_46668delAAA	ENSP00000467141.1:p.Lys15556del	1	0	FALSE
chr2	179485032	C	T	TTN	missense_variant	ENST00000589042.1:c.46216G>A	ENSP00000467141.1:p.Asp15406Asn	1	0	TRUE
chr2	179485080	G	T	TTN	missense_variant	ENST00000589042.1:c.46168C>A	ENSP00000467141.1:p.Pro15390Thr	1	0	FALSE
chr2	179485483	TG	-	TTN	frameshift_variant	ENST00000589042.1:c.45852_45853delCA	ENSP00000467141.1:p.His15284GlnfsTer3	1	0	FALSE
chr2	179485489	T	C	TTN	missense_variant	ENST00000589042.1:c.45848A>G	ENSP00000467141.1:p.Asn15283Ser	1	0	FALSE
chr2	179485525	A	C	TTN	stop_gained	ENST00000589042.1:c.45812T>G	ENSP00000467141.1:p.Leu15271Ter	1	0	FALSE
chr2	179486244	G	A	TTN	stop_gained	ENST00000589042.1:c.45307C>T	ENSP00000467141.1:p.Arg15103Ter	1	0	FALSE
chr2	179486303	C	G	TTN	missense_variant	ENST00000589042.1:c.45248G>C	ENSP00000467141.1:p.Arg15083Pro	1	0	FALSE
chr2	179494087	G	-	TTN	frameshift_variant	ENST00000589042.1:c.44364delC	ENSP00000467141.1:p.Tyr14789ThrfsTer15	1	0	FALSE
chr2	179495659	T	A	TTN	stop_gained	ENST00000589042.1:c.44026A>T	ENSP00000467141.1:p.Lys14676Ter	1	0	FALSE
chr2	179495808	G	A	TTN	missense_variant	ENST00000589042.1:c.43967C>T	ENSP00000467141.1:p.Thr14656Ile	1	0	FALSE
chr2	179495982	C	-	TTN	frameshift_variant	ENST00000589042.1:c.43792delG	ENSP00000467141.1:p.Val14598Ter	1	0	FALSE
chr2	179497005	TGGTGTGTAGGCGC	-	TTN	frameshift_variant	ENST00000589042.1:c.43602_43615delGCGCCTACACACCA	ENSP00000467141.1:p.Gln14534HisfsTer23	1	0	TRUE
chr2	179497042	C	T	TTN	missense_variant	ENST00000589042.1:c.43579G>A	ENSP00000467141.1:p.Val14527Ile	1	0	TRUE
chr2	179498035	T	C	TTN	missense_variant	ENST00000589042.1:c.42965A>G	ENSP00000467141.1:p.Glu14322Gly	1	0	FALSE
chr2	179498794	G	C	TTN	missense_variant	ENST00000589042.1:c.42432C>G	ENSP00000467141.1:p.Phe14144Leu	1	0	FALSE
chr2	179500295	T	C	TTN	missense_variant	ENST00000589042.1:c.41756A>G	ENSP00000467141.1:p.Asp13919Gly	1	0	TRUE
chr2	179500825	G	A	TTN	stop_gained	ENST00000589042.1:c.41473C>T	ENSP00000467141.1:p.Arg13825Ter	2	0	FALSE
chr2	179500850	C	-	TTN	frameshift_variant	ENST00000589042.1:c.41447delG	ENSP00000467141.1:p.Gly13816AlafsTer18	1	0	FALSE
chr2	179504510	-	C	TTN	frameshift_variant	ENST00000589042.1:c.40791dupG	ENSP00000467141.1:p.Lys13598GlufsTer11	1	0	FALSE
chr2	179506017	T	G	TTN	missense_variant	ENST00000589042.1:c.40584A>C	ENSP00000467141.1:p.Glu13528Asp	1	0	TRUE
chr2	179602935	G	A	TTN	stop_gained	ENST00000589042.1:c.14245C>T	ENSP00000467141.1:p.Arg4749Ter	1	0	FALSE
chr2	179604157	G	C	TTN	missense_variant	ENST00000589042.1:c.13803C>G	ENSP00000467141.1:p.Ile4601Met	1	0	FALSE
chr2	179605020	C	T	TTN	missense_variant	ENST00000589042.1:c.12940G>A	ENSP00000467141.1:p.Ala4314Thr	1	0	FALSE
chr2	179605023	T	C	TTN	missense_variant	ENST00000589042.1:c.12937A>G	ENSP00000467141.1:p.Asn4313Asp	1	0	FALSE
chr2	179605060	C	-	TTN	frameshift_variant	ENST00000589042.1:c.12899delG	ENSP00000467141.1:p.Gly4300GlufsTer5	1	0	FALSE
chr2	179605203	G	A	TTN	stop_gained	ENST00000589042.1:c.12757C>T	ENSP00000467141.1:p.Gln4253Ter	1	0	FALSE
chr2	179605315	TG	-	TTN	frameshift_variant	ENST00000589042.1:c.12643_12644delCA	ENSP00000467141.1:p.Gln4215ValfsTer16	1	0	FALSE
chr2	179605644	G	A	TTN	stop_gained	ENST00000589042.1:c.12316C>T	ENSP00000467141.1:p.Gln4106Ter	1	0	FALSE
chr2	179605716	C	A	TTN	missense_variant	ENST00000589042.1:c.12244G>T	ENSP00000467141.1:p.Ala4082Ser	1	0	FALSE
chr2	179605950	C	A	TTN	stop_gained	ENST00000589042.1:c.12010G>T	ENSP00000467141.1:p.Glu4004Ter	1	0	FALSE
chr2	179605958	G	C	TTN	missense_variant	ENST00000589042.1:c.12002C>G	ENSP00000467141.1:p.Pro4001Arg	1	0	FALSE
chr2	179606302	A	C	TTN	missense_variant	ENST00000589042.1:c.11658T>G	ENSP00000467141.1:p.Asp3886Glu	1	0	FALSE
chr2	179606395	A	T	TTN	missense_variant	ENST00000589042.1:c.11565T>A	ENSP00000467141.1:p.Phe3855Leu	1	0	FALSE
chr2	179623725	-	TGGC	TTN	frameshift_variant	ENST00000589042.1:c.10285_10288dupGCCA	ENSP00000467141.1:p.Asn3430SerfsTer9	1	0	FALSE
chr2	179631326	T	A	TTN	missense_variant	ENST00000589042.1:c.9485A>T	ENSP00000467141.1:p.Gln3162Leu	1	0	FALSE
chr2	179635210	CA	-	TTN	frameshift_variant	ENST00000589042.1:c.8307_8308delTG	ENSP00000467141.1:p.Ala2770HisfsTer4	1	0	FALSE
chr2	179638245	C	T	TTN	missense_variant	ENST00000589042.1:c.7538G>A	ENSP00000467141.1:p.Gly2513Glu	1	0	FALSE
chr2	179638747	C	G	TTN	missense_variant	ENST00000589042.1:c.7148G>C	ENSP00000467141.1:p.Ser2383Thr	1	0	FALSE
chr2	179639647	C	A	TTN	splice_donor_variant	ENST00000589042.1:c.6790+1G>T		1	0	FALSE
chr2	179640269	C	A	TTN	stop_gained	ENST00000589042.1:c.6322G>T	ENSP00000467141.1:p.Glu2108Ter	1	0	FALSE
chr2	179640431	C	T	TTN	missense_variant	ENST00000589042.1:c.6160G>A	ENSP00000467141.1:p.Ala2054Thr	1	0	FALSE
chr2	179640664	A	G	TTN	missense_variant	ENST00000589042.1:c.5927T>C	ENSP00000467141.1:p.Val1976Ala	1	0	FALSE
chr2	179640688	A	G	TTN	missense_variant	ENST00000589042.1:c.5903T>C	ENSP00000467141.1:p.Val1968Ala	1	0	FALSE
chr2	179641025	C	T	TTN	missense_variant	ENST00000589042.1:c.5566G>A	ENSP00000467141.1:p.Glu1856Lys	1	0	FALSE
chr2	179641264	G	C	TTN	missense_variant	ENST00000589042.1:c.5327C>G	ENSP00000467141.1:p.Thr1776Ser	1	0	FALSE
chr2	179641516	CTT	-	TTN	inframe_deletion	ENST00000589042.1:c.5072_5074delAAG	ENSP00000467141.1:p.Glu1691del	1	0	FALSE
chr2	179641961	TTTCA	-	TTN	frameshift_variant	ENST00000589042.1:c.4724_4728delTGAAA	ENSP00000467141.1:p.Met1575SerfsTer6	1	0	FALSE
chr2	179642153	C	A	TTN	missense_variant	ENST00000589042.1:c.4639G>T	ENSP00000467141.1:p.Val1547Leu	1	0	FALSE
chr2	179644072	T	C	TTN	missense_variant	ENST00000589042.1:c.3847A>G	ENSP00000467141.1:p.Ile1283Val	1	0	FALSE
chr2	179644168	-	T	TTN	frameshift_variant	ENST00000589042.1:c.3750_3751insA	ENSP00000467141.1:p.Glu1251ArgfsTer6	1	0	TRUE
chr2	179644768	C	T	TTN	missense_variant	ENST00000589042.1:c.3688G>A	ENSP00000467141.1:p.Ala1230Thr	1	0	FALSE
chr2	179644807	C	G	TTN	missense_variant	ENST00000589042.1:c.3649G>C	ENSP00000467141.1:p.Glu1217Gln	2	0	FALSE
chr2	179646938	C	G	TTN	splice_donor_variant	ENST00000589042.1:c.3380+1G>C		1	0	FALSE
chr2	179646994	G	A	TTN	missense_variant	ENST00000589042.1:c.3325C>T	ENSP00000467141.1:p.Pro1109Ser	1	0	FALSE
chr2	179648985	T	C	TTN	missense_variant	ENST00000589042.1:c.2587A>G	ENSP00000467141.1:p.Thr863Ala	1	0	FALSE
chr2	179650784	C	T	TTN	missense_variant	ENST00000589042.1:c.2161G>A	ENSP00000467141.1:p.Gly721Arg	1	0	FALSE
chr2	179658178	C	A	TTN	stop_gained	ENST00000589042.1:c.1489G>T	ENSP00000467141.1:p.Glu497Ter	1	0	FALSE
chr2	179659894	T	C	TTN	missense_variant	ENST00000589042.1:c.1000A>G	ENSP00000467141.1:p.Thr334Ala	1	0	FALSE
chr2	179659978	A	G	TTN	missense_variant, splice_region_variant	ENST00000589042.1:c.916T>C	ENSP00000467141.1:p.Ser306Pro	1	0	FALSE
chr2	179667032	C	G	TTN	missense_variant	ENST00000589042.1:c.128G>C	ENSP00000467141.1:p.Gly43Ala	1	0	FALSE
chr2	179669353	G	A	TTN	missense_variant	ENST00000589042.1:c.17C>T	ENSP00000467141.1:p.Pro6Leu	1	0	FALSE
chr22	19867743	C	T	TXNRD2	missense_variant	ENST00000400521.1:c.1234G>A	ENSP00000383365.1:p.Glu412Lys	1	1.67274e-05	TRUE
chr22	19898946	T	C	TXNRD2	missense_variant	ENST00000400521.1:c.616A>G	ENSP00000383365.1:p.Ile206Val	1	2.4862e-05	FALSE
chr22	19883029	C	G	TXNRD2	missense_variant	ENST00000400521.1:c.850G>C	ENSP00000383365.1:p.Val284Leu	1	2.49016e-05	FALSE
chr22	19898967	C	T	TXNRD2	missense_variant	ENST00000400521.1:c.595G>A	ENSP00000383365.1:p.Glu199Lys	1	2.49041e-05	FALSE
chr22	19905735	T	C	TXNRD2	missense_variant	ENST00000400521.1:c.380A>G	ENSP00000383365.1:p.Lys127Arg	1	8.29311e-05	FALSE
chr22	19870897	C	T	TXNRD2	missense_variant	ENST00000400521.1:c.1037G>A	ENSP00000383365.1:p.Arg346Gln	1	8.30041e-05	FALSE
chr22	19898912	G	T	TXNRD2	missense_variant	ENST00000400521.1:c.650C>A	ENSP00000383365.1:p.Ser217Tyr	1	9.11381e-05	TRUE
chr22	19865961	C	T	TXNRD2	splice_acceptor_variant	ENST00000400521.1:c.1276-1G>A		1	0	FALSE
chr22	19883065	C	T	TXNRD2	missense_variant	ENST00000400521.1:c.814G>A	ENSP00000383365.1:p.Gly272Ser	1	0	FALSE
chr22	19885587	C	T	TXNRD2	missense_variant	ENST00000400521.1:c.749G>A	ENSP00000383365.1:p.Ser250Asn	1	0	TRUE
chr22	19902736	C	T	TXNRD2	splice_donor_variant	ENST00000400521.1:c.591+1G>A		1	0	FALSE
chr22	19903340	G	C	TXNRD2	missense_variant	ENST00000400521.1:c.476C>G	ENSP00000383365.1:p.Ala159Gly	1	0	FALSE
chr22	19905684	C	G	TXNRD2	missense_variant	ENST00000400521.1:c.431G>C	ENSP00000383365.1:p.Arg144Pro	1	0	FALSE
chr22	19907095	A	G	TXNRD2	missense_variant	ENST00000400521.1:c.200T>C	ENSP00000383365.1:p.Val67Ala	1	0	TRUE
chr10	75757985	G	T	VCL	missense_variant	ENST00000211998.4:c.20G>T	ENSP00000211998.4:p.Arg7Leu	1	1.00735e-05	TRUE
chr10	75855453	G	A	VCL	missense_variant	ENST00000211998.4:c.1583G>A	ENSP00000211998.4:p.Arg528His	1	1.64799e-05	TRUE
chr10	75802896	C	T	VCL	missense_variant	ENST00000211998.4:c.224C>T	ENSP00000211998.4:p.Pro75Leu	1	1.65036e-05	FALSE
chr10	75867021	G	A	VCL	missense_variant	ENST00000211998.4:c.2468G>A	ENSP00000211998.4:p.Arg823Gln	1	2.47247e-05	FALSE
chr10	75849799	A	C	VCL	missense_variant	ENST00000211998.4:c.1195A>C	ENSP00000211998.4:p.Asn399His	3	5.76777e-05	FALSE
chr10	75834566	C	T	VCL	missense_variant	ENST00000211998.4:c.688C>T	ENSP00000211998.4:p.Arg230Cys	1	6.59848e-05	FALSE
chr10	75830779	C	T	VCL	missense_variant	ENST00000211998.4:c.437C>T	ENSP00000211998.4:p.Thr146Ile	1	0	FALSE
chr10	75834504	T	A	VCL	missense_variant	ENST00000211998.4:c.626T>A	ENSP00000211998.4:p.Met209Lys	1	0	FALSE
chr10	75854190	A	G	VCL	missense_variant	ENST00000211998.4:c.1514A>G	ENSP00000211998.4:p.Asp505Gly	1	0	FALSE
chr10	75863685	G	-	VCL	frameshift_variant, splice_region_variant	ENST00000211998.4:c.2131+1delG		1	0	FALSE
chr10	75871704	T	C	VCL	missense_variant	ENST00000211998.4:c.2783T>C	ENSP00000211998.4:p.Val928Ala	1	0	FALSE
chr10	75873951	A	G	VCL	missense_variant	ENST00000211998.4:c.2959A>G	ENSP00000211998.4:p.Ile987Val	1	0	FALSE
chr1	16271532	G	A	ZBTB17	missense_variant	ENST00000375743.4:c.827C>T	ENSP00000364895.4:p.Ser276Leu	1	0	TRUE
chr1	16269663	T	C	ZBTB17	missense_variant	ENST00000375743.4:c.1724A>G	ENSP00000364895.4:p.Asn575Ser	1	8.24593e-06	FALSE
chr1	16272302	C	T	ZBTB17	missense_variant	ENST00000375743.4:c.569G>A	ENSP00000364895.4:p.Arg190Gln	1	8.58399e-06	FALSE
chr1	16268469	C	T	ZBTB17	missense_variant	ENST00000375743.4:c.2407G>A	ENSP00000364895.4:p.Glu803Lys	1	9.1493e-06	TRUE
chr1	16271569	C	T	ZBTB17	missense_variant	ENST00000375743.4:c.790G>A	ENSP00000364895.4:p.Glu264Lys	1	5.64003e-05	TRUE
chr1	16268477	G	A	ZBTB17	missense_variant	ENST00000375743.4:c.2399C>T	ENSP00000364895.4:p.Pro800Leu	1	9.93587e-05	TRUE
chr1	16268541	G	A	ZBTB17	missense_variant	ENST00000375743.4:c.2335C>T	ENSP00000364895.4:p.Arg779Cys	1	0	FALSE

## Sheet: Table S4
Supplemental Table 4 - Full list of rare protein-altering variants carried by the in-house healthy controls of the primary research cohort, sequenced with the Illumina Trusight Cardio panel.
Chromosome	Position	Reference	Variant	Gene	Variant class	Transcript variant	Protein variant	Controls (total n=912)	ExAC frequency	Excluded by QC
chr12	21991099	A	C	ABCC9	missense_variant	ENST00000261201.4:c.3479T>G	ENSP00000261201.4:p.Leu1160Arg	1	8.24742e-06	TRUE
chr12	21958185	-	A	ABCC9	frameshift_variant	ENST00000261201.4:c.4572_4573insT	ENSP00000261201.4:p.Val1525CysfsTer4	1	8.25846e-06	FALSE
chr12	21997725	T	C	ABCC9	missense_variant	ENST00000261201.4:c.3221A>G	ENSP00000261201.4:p.Asn1074Ser	1	1.64832e-05	FALSE
chr12	21998572	C	T	ABCC9	missense_variant	ENST00000261201.4:c.3061G>A	ENSP00000261201.4:p.Glu1021Lys	1	2.48369e-05	FALSE
chr12	22040762	C	T	ABCC9	missense_variant, splice_region_variant	ENST00000261201.4:c.1909G>A	ENSP00000261201.4:p.Val637Ile	1	6.62548e-05	FALSE
chr12	21997455	G	A	ABCC9	missense_variant	ENST00000261201.4:c.3277C>T	ENSP00000261201.4:p.Leu1093Phe	1	0	FALSE
chr12	22040830	A	G	ABCC9	missense_variant	ENST00000261201.4:c.1841T>C	ENSP00000261201.4:p.Ile614Thr	1	0	FALSE
chr12	22040813	G	A	ABCC9	stop_gained	ENST00000261201.4:c.1858C>T	ENSP00000261201.4:p.Arg620Ter	1	0	FALSE
chr12	21958214	A	G	ABCC9	missense_variant	ENST00000261201.4:c.4544T>C	ENSP00000261201.4:p.Leu1515Pro	1	0	FALSE
chr1	229568368	T	C	ACTA1	missense_variant	ENST00000366684.3:c.389A>G	ENSP00000355645.3:p.Asn130Ser	1	8.3357e-06	FALSE
chr1	229568485	G	C	ACTA1	missense_variant	ENST00000366684.3:c.272C>G	ENSP00000355645.3:p.Thr91Ser	1	1.64943e-05	FALSE
chr1	229568161	C	A	ACTA1	missense_variant	ENST00000366684.3:c.472G>T	ENSP00000355645.3:p.Gly158Cys	1	0	FALSE
chr1	229568512	T	C	ACTA1	missense_variant	ENST00000366684.3:c.245A>G	ENSP00000355645.3:p.Asp82Gly	1	0	FALSE
chr1	236917325	C	T	ACTN2	missense_variant	ENST00000366578.4:c.1918C>T	ENSP00000355537.4:p.Arg640Cys	1	8.27431e-06	TRUE
chr1	236925863	G	T	ACTN2	missense_variant	ENST00000366578.4:c.2629G>T	ENSP00000355537.4:p.Gly877Cys	1	1.65522e-05	TRUE
chr1	236912532	A	G	ACTN2	missense_variant	ENST00000366578.4:c.1624A>G	ENSP00000355537.4:p.Met542Val	1	3.29506e-05	FALSE
chr1	236894607	T	A	ACTN2	missense_variant	ENST00000366578.4:c.690T>A	ENSP00000355537.4:p.Asp230Glu	1	9.88517e-05	FALSE
chr1	236918335	C	G	ACTN2	missense_variant	ENST00000366578.4:c.1991C>G	ENSP00000355537.4:p.Ser664Cys	1	0	FALSE
chr1	236911056	GAG	-	ACTN2	inframe_deletion	ENST00000366578.4:c.1500_1502delGAG	ENSP00000355537.4:p.Arg501del	1	0	FALSE
chr1	236902689	G	A	ACTN2	missense_variant	ENST00000366578.4:c.964G>A	ENSP00000355537.4:p.Asp322Asn	1	0	FALSE
chr1	236918368	T	C	ACTN2	missense_variant	ENST00000366578.4:c.2024T>C	ENSP00000355537.4:p.Met675Thr	1	0	FALSE
chr10	92672640	G	A	ANKRD1	missense_variant	ENST00000371697.3:c.943C>T	ENSP00000360762.3:p.Arg315Cys	1	8.23683e-06	FALSE
chr10	92678626	T	A	ANKRD1	missense_variant	ENST00000371697.3:c.449A>T	ENSP00000360762.3:p.Asp150Val	1	9.0822e-05	FALSE
chr10	92679010	-	T	ANKRD1	frameshift_variant	ENST00000371697.3:c.222dupA	ENSP00000360762.3:p.Leu75ThrfsTer8	1	9.95691e-05	TRUE
chr10	92675335	T	G	ANKRD1	missense_variant	ENST00000371697.3:c.814A>C	ENSP00000360762.3:p.Ile272Leu	1	0	FALSE
chr10	121429598	G	A	BAG3	missense_variant	ENST00000369085.3:c.416G>A	ENSP00000358081.3:p.Arg139Gln	1	1.66257e-05	FALSE
chr10	121432040	C	T	BAG3	missense_variant	ENST00000369085.3:c.781C>T	ENSP00000358081.3:p.Arg261Trp	1	2.48316e-05	TRUE
chr10	121429681	G	A	BAG3	missense_variant	ENST00000369085.3:c.499G>A	ENSP00000358081.3:p.Gly167Arg	1	2.74424e-05	TRUE
chr10	121431768	G	A	BAG3	missense_variant, splice_region_variant	ENST00000369085.3:c.509G>A	ENSP00000358081.3:p.Arg170Gln	1	5.11867e-05	FALSE
chr10	121431911	C	T	BAG3	missense_variant	ENST00000369085.3:c.652C>T	ENSP00000358081.3:p.Arg218Trp	1	6.63339e-05	TRUE
chr10	121429642	G	A	BAG3	missense_variant	ENST00000369085.3:c.460G>A	ENSP00000358081.3:p.Val154Met	1	6.80643e-05	FALSE
chr10	121436295	AGG	-	BAG3	inframe_deletion	ENST00000369085.3:c.1232_1234delGAG	ENSP00000358081.3:p.Gly411del	1	8.25083e-05	FALSE
chr10	121411201	C	T	BAG3	missense_variant	ENST00000369085.3:c.14C>T	ENSP00000358081.3:p.Thr5Ile	1	0	TRUE
chr10	121411236	G	C	BAG3	missense_variant	ENST00000369085.3:c.49G>C	ENSP00000358081.3:p.Gly17Arg	1	0	FALSE
chr1	116311099	C	T	CASQ2	missense_variant	ENST00000261448.5:c.64G>A	ENSP00000261448.5:p.Gly22Arg	1	8.24579e-06	FALSE
chr1	116245613	C	T	CASQ2	missense_variant	ENST00000261448.5:c.943G>A	ENSP00000261448.5:p.Val315Ile	1	4.83718e-05	TRUE
chr1	116268164	G	A	CASQ2	missense_variant	ENST00000261448.5:c.748C>T	ENSP00000261448.5:p.Arg250Cys	1	4.96089e-05	FALSE
chr1	116280941	C	T	CASQ2	missense_variant	ENST00000261448.5:c.436G>A	ENSP00000261448.5:p.Val146Met	1	0	FALSE
chr1	116245577	A	G	CASQ2	missense_variant	ENST00000261448.5:c.979T>C	ENSP00000261448.5:p.Phe327Leu	1	0	FALSE
chr11	111779546	C	T	CRYAB	missense_variant	ENST00000526180.1:c.470G>A	ENSP00000436051.1:p.Arg157His	2	9.06051e-05	FALSE
chr11	19204234	C	A	CSRP3	missense_variant	ENST00000533783.1:c.568G>T	ENSP00000431813.1:p.Val190Leu	1	8.23683e-05	FALSE
chr11	19207888	T	G	CSRP3	missense_variant	ENST00000533783.1:c.289A>C	ENSP00000431813.1:p.Lys97Gln	1	0	FALSE
chr2	220283350	G	C	DES	missense_variant	ENST00000373960.3:c.166G>C	ENSP00000363071.3:p.Val56Leu	1	4.0416e-05	TRUE
chr2	220283575	C	A	DES	missense_variant	ENST00000373960.3:c.391C>A	ENSP00000363071.3:p.Gln131Lys	1	6.97642e-05	TRUE
chr2	220283390	T	C	DES	missense_variant	ENST00000373960.3:c.206T>C	ENSP00000363071.3:p.Leu69Pro	1	0	TRUE
chr2	220285310	A	T	DES	missense_variant	ENST00000373960.3:c.829A>T	ENSP00000363071.3:p.Ile277Phe	1	0	FALSE
chr2	220286100	C	A	DES	missense_variant	ENST00000373960.3:c.1062C>A	ENSP00000363071.3:p.Asp354Glu	1	0	FALSE
chrX	32466682	G	C	DMD	missense_variant	ENST00000357033.4:c.3677C>G	ENSP00000354923.3:p.Ala1226Gly	1	1.14916e-05	FALSE
chrX	32404528	T	A	DMD	missense_variant	ENST00000357033.4:c.4573A>T	ENSP00000354923.3:p.Thr1525Ser	1	1.15003e-05	TRUE
chrX	32456380	C	T	DMD	missense_variant	ENST00000357033.4:c.4049G>A	ENSP00000354923.3:p.Arg1350His	1	2.30423e-05	TRUE
chrX	31986618	C	T	DMD	missense_variant	ENST00000357033.4:c.6452G>A	ENSP00000354923.3:p.Gly2151Asp	1	2.3598e-05	FALSE
chrX	32486731	G	A	DMD	missense_variant	ENST00000357033.4:c.3046C>T	ENSP00000354923.3:p.Arg1016Trp	1	2.37911e-05	FALSE
chrX	32509409	C	G	DMD	missense_variant	ENST00000357033.4:c.2607G>C	ENSP00000354923.3:p.Gln869His	2	5.69794e-05	FALSE
chrX	32841474	T	C	DMD	missense_variant	ENST00000357033.4:c.295A>G	ENSP00000354923.3:p.Ile99Val	1	6.8408e-05	FALSE
chrX	32663099	G	C	DMD	missense_variant	ENST00000357033.4:c.1131C>G	ENSP00000354923.3:p.Asp377Glu	1	7.98267e-05	FALSE
chrX	32591717	G	A	DMD	missense_variant	ENST00000357033.4:c.1742C>T	ENSP00000354923.3:p.Ala581Val	1	9.15217e-05	FALSE
chrX	31366732	A	T	DMD	missense_variant	ENST00000357033.4:c.9104T>A	ENSP00000354923.3:p.Val3035Asp	1	0	TRUE
chrX	31514910	G	A	DMD	missense_variant	ENST00000357033.4:c.8542C>T	ENSP00000354923.3:p.His2848Tyr	1	0	FALSE
chrX	31496437	G	A	DMD	missense_variant	ENST00000357033.4:c.8723C>T	ENSP00000354923.3:p.Ala2908Val	1	0	FALSE
chrX	32583872	A	T	DMD	missense_variant	ENST00000357033.4:c.1939T>A	ENSP00000354923.3:p.Phe647Ile	1	0	FALSE
chrX	32536235	T	C	DMD	missense_variant	ENST00000357033.4:c.2182A>G	ENSP00000354923.3:p.Ile728Val	1	0	FALSE
chrX	32591940	G	C	DMD	missense_variant	ENST00000357033.4:c.1626C>G	ENSP00000354923.3:p.Asn542Lys	1	0	FALSE
chrX	32383219	A	G	DMD	missense_variant	ENST00000357033.4:c.4943T>C	ENSP00000354923.3:p.Leu1648Ser	1	0	FALSE
chrX	32841415	C	A	DMD	missense_variant	ENST00000357033.4:c.354G>T	ENSP00000354923.3:p.Trp118Cys	1	0	FALSE
chr9	131708424	T	C	DOLK	missense_variant	ENST00000372586.3:c.1159A>G	ENSP00000361667.3:p.Thr387Ala	1	8.23859e-06	FALSE
chr9	131708517	G	A	DOLK	missense_variant	ENST00000372586.3:c.1066C>T	ENSP00000361667.3:p.Arg356Trp	1	3.29761e-05	FALSE
chr9	131709329	G	A	DOLK	missense_variant	ENST00000372586.3:c.254C>T	ENSP00000361667.3:p.Ser85Phe	1	0	FALSE
chr9	131708355	A	G	DOLK	missense_variant	ENST00000372586.3:c.1228T>C	ENSP00000361667.3:p.Tyr410His	1	0	FALSE
chr18	28659856	G	C	DSC2	missense_variant	ENST00000280904.6:c.1620C>G	ENSP00000280904.6:p.Ile540Met	1	8.2394e-06	FALSE
chr18	28648871	G	C	DSC2	missense_variant	ENST00000280904.6:c.2497C>G	ENSP00000280904.6:p.Arg833Gly	1	8.23968e-06	FALSE
chr18	28660072	T	C	DSC2	missense_variant	ENST00000280904.6:c.1510A>G	ENSP00000280904.6:p.Ser504Gly	1	8.24906e-06	FALSE
chr18	28662945	T	C	DSC2	missense_variant	ENST00000280904.6:c.1024A>G	ENSP00000280904.6:p.Ile342Val	1	8.4664e-06	TRUE
chr18	28654844	T	C	DSC2	missense_variant	ENST00000280904.6:c.1693A>G	ENSP00000280904.6:p.Ile565Val	1	8.51397e-06	TRUE
chr18	28673527	C	T	DSC2	missense_variant	ENST00000280904.6:c.149G>A	ENSP00000280904.6:p.Gly50Asp	1	2.47174e-05	TRUE
chr18	28672123	A	T	DSC2	missense_variant	ENST00000280904.6:c.295T>A	ENSP00000280904.6:p.Ser99Thr	1	2.47754e-05	FALSE
chr18	28649033	C	T	DSC2	missense_variant	ENST00000280904.6:c.2335G>A	ENSP00000280904.6:p.Gly779Arg	1	4.94446e-05	FALSE
chr18	28648084	G	A	DSC2	missense_variant	ENST00000280904.6:c.2603C>T	ENSP00000280904.6:p.Ser868Phe	1	5.7692e-05	FALSE
chr18	28649104	C	A	DSC2	missense_variant	ENST00000280904.6:c.2264G>T	ENSP00000280904.6:p.Gly755Val	1	5.81183e-05	FALSE
chr18	28663011	G	C	DSC2	missense_variant	ENST00000280904.6:c.958C>G	ENSP00000280904.6:p.Gln320Glu	1	0	FALSE
chr18	28651758	A	C	DSC2	stop_gained	ENST00000280904.6:c.1938T>G	ENSP00000280904.6:p.Tyr646Ter	1	0	FALSE
chr18	28663020	-	A	DSC2	frameshift_variant	ENST00000280904.6:c.948dupT	ENSP00000280904.6:p.Asp317Ter	1	0	FALSE
chr18	29104810	A	G	DSG2	missense_variant	ENST00000261590.8:c.973A>G	ENSP00000261590.8:p.Thr325Ala	2	8.28569e-06	FALSE
chr18	29102136	C	T	DSG2	missense_variant	ENST00000261590.8:c.614C>T	ENSP00000261590.8:p.Pro205Leu	1	8.28624e-06	TRUE
chr18	29126293	G	A	DSG2	missense_variant	ENST00000261590.8:c.2944G>A	ENSP00000261590.8:p.Glu982Lys	1	8.4822e-06	TRUE
chr18	29122723	G	A	DSG2	missense_variant	ENST00000261590.8:c.2242G>A	ENSP00000261590.8:p.Ala748Thr	1	3.31713e-05	FALSE
chr18	29099892	A	G	DSG2	missense_variant	ENST00000261590.8:c.208A>G	ENSP00000261590.8:p.Ile70Val	1	4.97405e-05	FALSE
chr18	29126444	C	T	DSG2	missense_variant	ENST00000261590.8:c.3095C>T	ENSP00000261590.8:p.Thr1032Ile	1	6.62504e-05	FALSE
chr18	29111178	G	A	DSG2	missense_variant	ENST00000261590.8:c.1243G>A	ENSP00000261590.8:p.Ala415Thr	1	7.45391e-05	FALSE
chr18	29102183	T	C	DSG2	missense_variant	ENST00000261590.8:c.661T>C	ENSP00000261590.8:p.Tyr221His	1	0	FALSE
chr18	29126302	T	-	DSG2	frameshift_variant	ENST00000261590.8:c.2955delT	ENSP00000261590.8:p.Val986TrpfsTer6	1	0	FALSE
chr18	29116380	G	A	DSG2	missense_variant	ENST00000261590.8:c.1639G>A	ENSP00000261590.8:p.Ala547Thr	1	0	FALSE
chr18	29126438	A	G	DSG2	missense_variant	ENST00000261590.8:c.3089A>G	ENSP00000261590.8:p.Gln1030Arg	1	0	FALSE
chr18	29122738	G	T	DSG2	missense_variant	ENST00000261590.8:c.2257G>T	ENSP00000261590.8:p.Ala753Ser	1	0	FALSE
chr6	7574322	G	A	DSP	missense_variant	ENST00000379802.3:c.2134G>A	ENSP00000369129.3:p.Val712Met	1	8.24633e-06	TRUE
chr6	7583557	C	G	DSP	missense_variant	ENST00000379802.3:c.6062C>G	ENSP00000369129.3:p.Ala2021Gly	1	8.27856e-06	FALSE
chr6	7583736	G	A	DSP	missense_variant	ENST00000379802.3:c.6241G>A	ENSP00000369129.3:p.Asp2081Asn	1	8.29848e-06	TRUE
chr6	7580286	A	G	DSP	missense_variant	ENST00000379802.3:c.3863A>G	ENSP00000369129.3:p.Lys1288Arg	1	8.30358e-06	FALSE
chr6	7583632	T	G	DSP	missense_variant	ENST00000379802.3:c.6137T>G	ENSP00000369129.3:p.Val2046Gly	1	8.30841e-06	FALSE
chr6	7542173	C	T	DSP	missense_variant	ENST00000379802.3:c.25C>T	ENSP00000369129.3:p.Pro9Ser	1	1.22261e-05	TRUE
chr6	7585117	G	A	DSP	missense_variant	ENST00000379802.3:c.7622G>A	ENSP00000369129.3:p.Arg2541Lys	1	2.47097e-05	FALSE
chr6	7569561	A	C	DSP	missense_variant	ENST00000379802.3:c.1562A>C	ENSP00000369129.3:p.Asp521Ala	1	2.47101e-05	FALSE
chr6	7584534	A	G	DSP	missense_variant	ENST00000379802.3:c.7039A>G	ENSP00000369129.3:p.Ile2347Val	1	2.47219e-05	FALSE
chr6	7574372	T	A	DSP	missense_variant	ENST00000379802.3:c.2184T>A	ENSP00000369129.3:p.Asp728Glu	1	2.47243e-05	FALSE
chr6	7566631	G	C	DSP	missense_variant	ENST00000379802.3:c.961G>C	ENSP00000369129.3:p.Val321Leu	1	2.47991e-05	FALSE
chr6	7566614	G	T	DSP	missense_variant	ENST00000379802.3:c.944G>T	ENSP00000369129.3:p.Arg315Leu	1	2.48472e-05	TRUE
chr6	7571731	G	A	DSP	missense_variant	ENST00000379802.3:c.1817G>A	ENSP00000369129.3:p.Arg606Gln	1	3.29815e-05	FALSE
chr6	7580988	C	T	DSP	missense_variant	ENST00000379802.3:c.4565C>T	ENSP00000369129.3:p.Thr1522Met	1	3.3295e-05	FALSE
chr6	7569425	G	A	DSP	missense_variant	ENST00000379802.3:c.1426G>A	ENSP00000369129.3:p.Val476Met	1	4.11902e-05	FALSE
chr6	7559557	G	T	DSP	missense_variant	ENST00000379802.3:c.521G>T	ENSP00000369129.3:p.Cys174Phe	2	5.76549e-05	FALSE
chr6	7575559	C	T	DSP	missense_variant	ENST00000379802.3:c.2468C>T	ENSP00000369129.3:p.Ser823Leu	1	5.76587e-05	FALSE
chr6	7558419	A	G	DSP	missense_variant	ENST00000379802.3:c.344A>G	ENSP00000369129.3:p.Asn115Ser	1	5.76606e-05	FALSE
chr6	7566613	C	T	DSP	missense_variant	ENST00000379802.3:c.943C>T	ENSP00000369129.3:p.Arg315Cys	1	7.45589e-05	TRUE
chr6	7580129	A	G	DSP	missense_variant	ENST00000379802.3:c.3706A>G	ENSP00000369129.3:p.Arg1236Gly	1	7.47769e-05	FALSE
chr6	7565703	G	A	DSP	missense_variant	ENST00000379802.3:c.889G>A	ENSP00000369129.3:p.Asp297Asn	2	8.23954e-05	FALSE
chr6	7583946	C	T	DSP	missense_variant	ENST00000379802.3:c.6451C>T	ENSP00000369129.3:p.Arg2151Trp	1	8.26241e-05	FALSE
chr6	7580598	G	A	DSP	missense_variant	ENST00000379802.3:c.4175G>A	ENSP00000369129.3:p.Arg1392Gln	1	8.26638e-05	FALSE
chr6	7580540	A	G	DSP	missense_variant	ENST00000379802.3:c.4117A>G	ENSP00000369129.3:p.Thr1373Ala	1	9.10883e-05	FALSE
chr6	7580039	T	A	DSP	missense_variant	ENST00000379802.3:c.3616T>A	ENSP00000369129.3:p.Leu1206Ile	1	9.15812e-05	FALSE
chr6	7580913	G	A	DSP	missense_variant	ENST00000379802.3:c.4490G>A	ENSP00000369129.3:p.Arg1497Gln	1	9.98602e-05	FALSE
chr6	7542254	G	T	DSP	missense_variant	ENST00000379802.3:c.106G>T	ENSP00000369129.3:p.Gly36Cys	1	0	TRUE
chr6	7583055	G	C	DSP	missense_variant	ENST00000379802.3:c.5560G>C	ENSP00000369129.3:p.Glu1854Gln	1	0	FALSE
chr6	7579563	C	T	DSP	missense_variant	ENST00000379802.3:c.3140C>T	ENSP00000369129.3:p.Ala1047Val	1	0	FALSE
chr6	7581465	G	A	DSP	missense_variant	ENST00000379802.3:c.5042G>A	ENSP00000369129.3:p.Arg1681Lys	1	0	FALSE
chr6	7584841	A	C	DSP	missense_variant	ENST00000379802.3:c.7346A>C	ENSP00000369129.3:p.Lys2449Thr	1	0	FALSE
chr6	7586056	G	A	DSP	missense_variant	ENST00000379802.3:c.8561G>A	ENSP00000369129.3:p.Gly2854Glu	1	0	FALSE
chr6	7584955	T	G	DSP	missense_variant	ENST00000379802.3:c.7460T>G	ENSP00000369129.3:p.Leu2487Arg	1	0	FALSE
chr6	7585963	C	T	DSP	missense_variant	ENST00000379802.3:c.8468C>T	ENSP00000369129.3:p.Pro2823Leu	1	0	FALSE
chr6	7583033	A	T	DSP	missense_variant	ENST00000379802.3:c.5538A>T	ENSP00000369129.3:p.Glu1846Asp	1	0	FALSE
chr6	7585485	A	G	DSP	missense_variant	ENST00000379802.3:c.7990A>G	ENSP00000369129.3:p.Thr2664Ala	1	0	FALSE
chr6	7585111	T	C	DSP	missense_variant	ENST00000379802.3:c.7616T>C	ENSP00000369129.3:p.Val2539Ala	1	0	FALSE
chrX	153609510	T	C	EMD	missense_variant	ENST00000369842.4:c.718T>C	ENSP00000358857.4:p.Phe240Leu	1	1.16137e-05	FALSE
chr9	108337335	G	T	FKTN	missense_variant	ENST00000223528.2:c.22G>T	ENSP00000223528.2:p.Val8Leu	1	1.64894e-05	FALSE
chr9	108397538	-	A	FKTN	frameshift_variant	ENST00000223528.2:c.1380dupA	ENSP00000223528.2:p.Tyr461IlefsTer4	1	2.47211e-05	FALSE
chr9	108366509	G	A	FKTN	missense_variant	ENST00000223528.2:c.383G>A	ENSP00000223528.2:p.Arg128Gln	1	3.29658e-05	FALSE
chr9	108366634	G	A	FKTN	missense_variant	ENST00000223528.2:c.508G>A	ENSP00000223528.2:p.Ala170Thr	1	4.94299e-05	TRUE
chr9	108366508	C	T	FKTN	missense_variant	ENST00000223528.2:c.382C>T	ENSP00000223528.2:p.Arg128Trp	1	4.94511e-05	TRUE
chr9	108366563	G	A	FKTN	missense_variant	ENST00000223528.2:c.437G>A	ENSP00000223528.2:p.Arg146Gln	1	8.2409e-05	FALSE
chr9	108337338	G	T	FKTN	missense_variant	ENST00000223528.2:c.25G>T	ENSP00000223528.2:p.Val9Phe	1	9.89364e-05	FALSE
chr9	108363626	T	G	FKTN	missense_variant	ENST00000223528.2:c.366T>G	ENSP00000223528.2:p.Asn122Lys	1	0	FALSE
chr9	108397422	AACTATGGTAAGACCTGGAAGAT	-	FKTN	frameshift_variant	ENST00000223528.2:c.1264_1286delAACTATGGTAAGACCTGGAAGAT	ENSP00000223528.2:p.Asn422SerfsTer24	1	0	FALSE
chr9	108397419	GCCAACTATGGTAAG	-	FKTN	inframe_deletion	ENST00000223528.2:c.1261_1275delGCCAACTATGGTAAG	ENSP00000223528.2:p.Ala421_Lys425del	1	0	FALSE
chr9	108397437	TGGAAGAT	-	FKTN	frameshift_variant	ENST00000223528.2:c.1280_1287delGGAAGATT	ENSP00000223528.2:p.Trp427SerfsTer24	1	0	FALSE
chr7	92085764	G	A	GATAD1	missense_variant	ENST00000287957.3:c.698G>A	ENSP00000287957.3:p.Arg233Gln	1	1.64761e-05	FALSE
chr7	92077219	G	C	GATAD1	missense_variant	ENST00000287957.3:c.176G>C	ENSP00000287957.3:p.Gly59Ala	1	0	TRUE
chr7	92077206	-	GCG	GATAD1	inframe_insertion	ENST00000287957.3:c.175_177dupGGC	ENSP00000287957.3:p.Gly59dup	1	0	TRUE
chr11	6631758	G	A	ILK	missense_variant	ENST00000299421.4:c.1275G>A	ENSP00000299421.3:p.Met425Ile	1	2.47133e-05	FALSE
chr11	6631234	G	T	ILK	missense_variant	ENST00000299421.4:c.1046G>T	ENSP00000299421.3:p.Arg349Leu	1	3.29647e-05	FALSE
chr17	39928019	C	T	JUP	missense_variant	ENST00000393930.1:c.88G>A	ENSP00000377507.1:p.Ala30Thr	1	8.31117e-06	TRUE
chr17	39925395	G	A	JUP	missense_variant	ENST00000393930.1:c.533C>T	ENSP00000377507.1:p.Ala178Val	1	8.61505e-06	TRUE
chr17	39925294	G	C	JUP	missense_variant	ENST00000393930.1:c.634C>G	ENSP00000377507.1:p.Leu212Val	1	9.86758e-06	FALSE
chr17	39925794	C	T	JUP	missense_variant	ENST00000393930.1:c.344G>A	ENSP00000377507.1:p.Arg115Gln	1	2.15156e-05	TRUE
chr17	39913901	G	A	JUP	missense_variant	ENST00000393930.1:c.1909C>T	ENSP00000377507.1:p.Arg637Cys	1	2.58808e-05	FALSE
chr17	39925383	G	A	JUP	missense_variant	ENST00000393930.1:c.545C>T	ENSP00000377507.1:p.Ser182Leu	1	3.45704e-05	FALSE
chr17	39925845	C	T	JUP	missense_variant	ENST00000393930.1:c.293G>A	ENSP00000377507.1:p.Ser98Asn	1	0	TRUE
chr17	39925743	TGA	-	JUP	inframe_deletion	ENST00000393930.1:c.392_394delTCA	ENSP00000377507.1:p.Ile131del	1	0	FALSE
chr17	39914679	C	A	JUP	missense_variant	ENST00000393930.1:c.1745G>T	ENSP00000377507.1:p.Arg582Leu	1	0	FALSE
chr17	39927911	G	A	JUP	missense_variant	ENST00000393930.1:c.196C>T	ENSP00000377507.1:p.Pro66Ser	1	0	FALSE
chr17	39923691	C	A	JUP	missense_variant	ENST00000393930.1:c.849G>T	ENSP00000377507.1:p.Lys283Asn	1	0	FALSE
chr17	39925437	A	G	JUP	missense_variant	ENST00000393930.1:c.491T>C	ENSP00000377507.1:p.Met164Thr	1	0	FALSE
chr17	39919432	C	T	JUP	missense_variant	ENST00000393930.1:c.1300G>A	ENSP00000377507.1:p.Gly434Ser	1	0	FALSE
chr17	39914681	G	C	JUP	missense_variant	ENST00000393930.1:c.1743C>G	ENSP00000377507.1:p.Phe581Leu	1	0	FALSE
chr17	39914005	C	T	JUP	missense_variant	ENST00000393930.1:c.1805G>A	ENSP00000377507.1:p.Arg602His	1	0	FALSE
chr17	39919450	G	C	JUP	missense_variant	ENST00000393930.1:c.1282C>G	ENSP00000377507.1:p.Leu428Val	1	0	FALSE
chr6	129636759	C	A	LAMA2	missense_variant	ENST00000421865.2:c.3694C>A	ENSP00000400365.2:p.Pro1232Thr	1	8.23669e-06	FALSE
chr6	129634181	C	T	LAMA2	missense_variant	ENST00000421865.2:c.3350C>T	ENSP00000400365.2:p.Thr1117Ile	1	8.24185e-06	TRUE
chr6	129807685	A	G	LAMA2	missense_variant	ENST00000421865.2:c.7816A>G	ENSP00000400365.2:p.Met2606Val	1	8.24878e-06	FALSE
chr6	129835567	A	C	LAMA2	missense_variant	ENST00000421865.2:c.9038A>C	ENSP00000400365.2:p.Asp3013Ala	1	8.24919e-06	FALSE
chr6	129573398	T	G	LAMA2	missense_variant	ENST00000421865.2:c.2054T>G	ENSP00000400365.2:p.Leu685Arg	1	8.25014e-06	FALSE
chr6	129785508	C	T	LAMA2	missense_variant	ENST00000421865.2:c.7066C>T	ENSP00000400365.2:p.Arg2356Cys	1	8.25137e-06	FALSE
chr6	129785500	G	T	LAMA2	missense_variant	ENST00000421865.2:c.7058G>T	ENSP00000400365.2:p.Arg2353Leu	1	8.25382e-06	FALSE
chr6	129781375	A	G	LAMA2	missense_variant	ENST00000421865.2:c.6898A>G	ENSP00000400365.2:p.Thr2300Ala	1	8.25928e-06	FALSE
chr6	129785458	G	A	LAMA2	missense_variant	ENST00000421865.2:c.7016G>A	ENSP00000400365.2:p.Gly2339Glu	1	8.26091e-06	TRUE
chr6	129691056	G	A	LAMA2	missense_variant	ENST00000421865.2:c.4880G>A	ENSP00000400365.2:p.Arg1627Gln	1	8.2739e-06	FALSE
chr6	129634048	A	G	LAMA2	missense_variant	ENST00000421865.2:c.3217A>G	ENSP00000400365.2:p.Asn1073Asp	1	8.3357e-06	TRUE
chr6	129513964	A	G	LAMA2	missense_variant	ENST00000421865.2:c.1748A>G	ENSP00000400365.2:p.Tyr583Cys	1	8.36023e-06	FALSE
chr6	129621929	G	A	LAMA2	missense_variant	ENST00000421865.2:c.3086G>A	ENSP00000400365.2:p.Arg1029Gln	1	1.64758e-05	FALSE
chr6	129722393	G	A	LAMA2	missense_variant	ENST00000421865.2:c.5470G>A	ENSP00000400365.2:p.Gly1824Ser	1	1.64802e-05	FALSE
chr6	129781432	C	T	LAMA2	stop_gained	ENST00000421865.2:c.6955C>T	ENSP00000400365.2:p.Arg2319Ter	1	1.65259e-05	FALSE
chr6	129465122	G	A	LAMA2	missense_variant	ENST00000421865.2:c.716G>A	ENSP00000400365.2:p.Arg239His	1	1.6527e-05	FALSE
chr6	129794479	C	T	LAMA2	missense_variant	ENST00000421865.2:c.7421C>T	ENSP00000400365.2:p.Pro2474Leu	1	1.65807e-05	TRUE
chr6	129775397	T	C	LAMA2	missense_variant	ENST00000421865.2:c.6671T>C	ENSP00000400365.2:p.Ile2224Thr	1	1.66223e-05	FALSE
chr6	129785563	G	A	LAMA2	missense_variant	ENST00000421865.2:c.7121G>A	ENSP00000400365.2:p.Ser2374Asn	1	2.47337e-05	FALSE
chr6	129641684	A	G	LAMA2	missense_variant, splice_region_variant	ENST00000421865.2:c.4060A>G	ENSP00000400365.2:p.Ile1354Val	2	2.47357e-05	FALSE
chr6	129813199	A	G	LAMA2	missense_variant	ENST00000421865.2:c.8052A>G	ENSP00000400365.2:p.Ile2684Met	1	2.47488e-05	FALSE
chr6	129785497	G	C	LAMA2	missense_variant	ENST00000421865.2:c.7055G>C	ENSP00000400365.2:p.Ser2352Thr	1	2.47606e-05	FALSE
chr6	129465131	G	A	LAMA2	missense_variant	ENST00000421865.2:c.725G>A	ENSP00000400365.2:p.Arg242His	1	2.47881e-05	FALSE
chr6	129204492	T	A	LAMA2	missense_variant	ENST00000421865.2:c.102T>A	ENSP00000400365.2:p.His34Gln	1	2.48781e-05	TRUE
chr6	129581912	C	A	LAMA2	missense_variant	ENST00000421865.2:c.2153C>A	ENSP00000400365.2:p.Ala718Glu	1	3.29636e-05	FALSE
chr6	129636731	C	A	LAMA2	missense_variant	ENST00000421865.2:c.3666C>A	ENSP00000400365.2:p.Asp1222Glu	1	4.11834e-05	FALSE
chr6	129571347	A	G	LAMA2	missense_variant	ENST00000421865.2:c.1873A>G	ENSP00000400365.2:p.Ile625Val	1	4.12412e-05	FALSE
chr6	129833540	G	T	LAMA2	missense_variant	ENST00000421865.2:c.8890G>T	ENSP00000400365.2:p.Val2964Leu	1	4.9509e-05	FALSE
chr6	129837463	G	T	LAMA2	missense_variant	ENST00000421865.2:c.9340G>T	ENSP00000400365.2:p.Val3114Phe	1	4.95851e-05	FALSE
chr6	129649451	G	A	LAMA2	missense_variant	ENST00000421865.2:c.4205G>A	ENSP00000400365.2:p.Arg1402His	1	5.76606e-05	FALSE
chr6	129691121	G	A	LAMA2	missense_variant	ENST00000421865.2:c.4945G>A	ENSP00000400365.2:p.Glu1649Lys	1	5.80085e-05	FALSE
chr6	129573353	G	A	LAMA2	missense_variant	ENST00000421865.2:c.2009G>A	ENSP00000400365.2:p.Arg670His	1	6.59816e-05	FALSE
chr6	129691121	G	C	LAMA2	missense_variant	ENST00000421865.2:c.4945G>C	ENSP00000400365.2:p.Glu1649Gln	1	6.62954e-05	FALSE
chr6	129704357	G	A	LAMA2	missense_variant	ENST00000421865.2:c.5050G>A	ENSP00000400365.2:p.Glu1684Lys	1	6.96634e-05	FALSE
chr6	129581908	A	G	LAMA2	missense_variant	ENST00000421865.2:c.2149A>G	ENSP00000400365.2:p.Ile717Val	1	7.41644e-05	FALSE
chr6	129498935	C	T	LAMA2	missense_variant	ENST00000421865.2:c.1391C>T	ENSP00000400365.2:p.Pro464Leu	1	7.42856e-05	FALSE
chr6	129813531	G	A	LAMA2	missense_variant	ENST00000421865.2:c.8147G>A	ENSP00000400365.2:p.Arg2716His	1	7.44232e-05	FALSE
chr6	129612776	G	A	LAMA2	missense_variant	ENST00000421865.2:c.2767G>A	ENSP00000400365.2:p.Gly923Ser	1	7.48615e-05	FALSE
chr6	129785499	C	T	LAMA2	missense_variant	ENST00000421865.2:c.7057C>T	ENSP00000400365.2:p.Arg2353Cys	1	8.25355e-05	FALSE
chr6	129714272	C	T	LAMA2	missense_variant	ENST00000421865.2:c.5317C>T	ENSP00000400365.2:p.Arg1773Trp	1	8.26843e-05	FALSE
chr6	129691085	G	A	LAMA2	missense_variant	ENST00000421865.2:c.4909G>A	ENSP00000400365.2:p.Glu1637Lys	1	9.09828e-05	FALSE
chr6	129513861	C	T	LAMA2	missense_variant	ENST00000421865.2:c.1645C>T	ENSP00000400365.2:p.Pro549Ser	1	9.90115e-05	FALSE
chr6	129618905	G	A	LAMA2	missense_variant	ENST00000421865.2:c.2932G>A	ENSP00000400365.2:p.Asp978Asn	1	9.91899e-05	FALSE
chr6	129486817	C	T	LAMA2	stop_gained	ENST00000421865.2:c.1303C>T	ENSP00000400365.2:p.Arg435Ter	1	0	FALSE
chr6	129807680	G	A	LAMA2	missense_variant	ENST00000421865.2:c.7811G>A	ENSP00000400365.2:p.Arg2604Gln	1	0	FALSE
chr6	129634061	CCA	-	LAMA2	inframe_deletion	ENST00000421865.2:c.3231_3233delCCA	ENSP00000400365.2:p.Gln1078del	1	0	FALSE
chr6	129649468	C	G	LAMA2	missense_variant	ENST00000421865.2:c.4222C>G	ENSP00000400365.2:p.Arg1408Gly	1	0	FALSE
chr6	129674388	C	G	LAMA2	missense_variant	ENST00000421865.2:c.4603C>G	ENSP00000400365.2:p.Leu1535Val	1	0	FALSE
chr6	129813048	T	A	LAMA2	missense_variant, splice_region_variant	ENST00000421865.2:c.7901T>A	ENSP00000400365.2:p.Ile2634Asn	1	0	FALSE
chr6	129419329	C	G	LAMA2	missense_variant	ENST00000421865.2:c.408C>G	ENSP00000400365.2:p.Ile136Met	1	0	FALSE
chr6	129813138	G	A	LAMA2	missense_variant	ENST00000421865.2:c.7991G>A	ENSP00000400365.2:p.Gly2664Asp	1	0	FALSE
chr6	129687376	A	C	LAMA2	missense_variant	ENST00000421865.2:c.4730A>C	ENSP00000400365.2:p.Glu1577Ala	1	0	FALSE
chr6	129723572	A	G	LAMA2	missense_variant	ENST00000421865.2:c.5666A>G	ENSP00000400365.2:p.Lys1889Arg	1	0	FALSE
chr6	129513958	G	A	LAMA2	missense_variant	ENST00000421865.2:c.1742G>A	ENSP00000400365.2:p.Ser581Asn	1	0	FALSE
chr6	129835584	C	T	LAMA2	missense_variant	ENST00000421865.2:c.9055C>T	ENSP00000400365.2:p.His3019Tyr	1	0	FALSE
chr6	129637089	G	A	LAMA2	missense_variant	ENST00000421865.2:c.3918G>A	ENSP00000400365.2:p.Met1306Ile	1	0	FALSE
chr6	129621972	A	T	LAMA2	missense_variant	ENST00000421865.2:c.3129A>T	ENSP00000400365.2:p.Lys1043Asn	1	0	FALSE
chr6	129511428	G	A	LAMA2	missense_variant	ENST00000421865.2:c.1546G>A	ENSP00000400365.2:p.Asp516Asn	1	0	FALSE
chr6	129725040	A	G	LAMA2	missense_variant	ENST00000421865.2:c.5801A>G	ENSP00000400365.2:p.Tyr1934Cys	1	0	FALSE
chr6	112496545	C	T	LAMA4	missense_variant	ENST00000424408.2:c.1306G>A	ENSP00000416470.2:p.Val436Met	1	8.23683e-06	FALSE
chr6	112493824	G	A	LAMA4	missense_variant	ENST00000424408.2:c.1519C>T	ENSP00000416470.2:p.Arg507Trp	1	8.2428e-06	FALSE
chr6	112462106	C	A	LAMA4	missense_variant	ENST00000424408.2:c.2811G>T	ENSP00000416470.2:p.Lys937Asn	1	1.64973e-05	TRUE
chr6	112441579	C	G	LAMA4	missense_variant	ENST00000424408.2:c.4551G>C	ENSP00000416470.2:p.Leu1517Phe	1	1.65145e-05	FALSE
chr6	112430675	C	T	LAMA4	missense_variant	ENST00000424408.2:c.5416G>A	ENSP00000416470.2:p.Gly1806Ser	1	3.30376e-05	FALSE
chr6	112508805	T	G	LAMA4	splice_acceptor_variant	ENST00000424408.2:c.794-2A>C		1	3.57795e-05	FALSE
chr6	112440465	A	C	LAMA4	missense_variant	ENST00000424408.2:c.4694T>G	ENSP00000416470.2:p.Leu1565Arg	2	4.12079e-05	FALSE
chr6	112528289	C	T	LAMA4	missense_variant	ENST00000424408.2:c.355G>A	ENSP00000416470.2:p.Gly119Arg	1	4.12589e-05	FALSE
chr6	112513035	T	C	LAMA4	missense_variant	ENST00000424408.2:c.521A>G	ENSP00000416470.2:p.Tyr174Cys	1	5.97056e-05	FALSE
chr6	112461009	A	G	LAMA4	missense_variant	ENST00000424408.2:c.3034T>C	ENSP00000416470.2:p.Tyr1012His	3	7.41595e-05	FALSE
chr6	112443256	C	T	LAMA4	missense_variant	ENST00000424408.2:c.4415G>A	ENSP00000416470.2:p.Arg1472His	1	9.88924e-05	FALSE
chr6	112575299	G	C	LAMA4	missense_variant	ENST00000424408.2:c.54C>G	ENSP00000416470.2:p.Ser18Arg	1	0	TRUE
chr6	112575294	G	A	LAMA4	missense_variant	ENST00000424408.2:c.59C>T	ENSP00000416470.2:p.Ala20Val	1	0	TRUE
chr6	112451231	A	G	LAMA4	missense_variant	ENST00000424408.2:c.3959T>C	ENSP00000416470.2:p.Ile1320Thr	1	0	FALSE
chr6	112440444	A	T	LAMA4	missense_variant	ENST00000424408.2:c.4715T>A	ENSP00000416470.2:p.Leu1572His	1	0	FALSE
chr6	112496635	G	A	LAMA4	missense_variant	ENST00000424408.2:c.1216C>T	ENSP00000416470.2:p.Pro406Ser	1	0	FALSE
chr6	112493920	T	G	LAMA4	missense_variant	ENST00000424408.2:c.1423A>C	ENSP00000416470.2:p.Asn475His	1	0	FALSE
chr6	112537587	G	T	LAMA4	missense_variant	ENST00000424408.2:c.279C>A	ENSP00000416470.2:p.Asp93Glu	1	0	FALSE
chrX	119582864	C	T	LAMP2	missense_variant	ENST00000200639.4:c.517G>A	ENSP00000200639.4:p.Val173Ile	1	3.42278e-05	FALSE
chr10	88441380	C	T	LDB3	missense_variant	ENST00000361373.4:c.509C>T	ENSP00000355296.3:p.Ala170Val	1	8.59579e-06	FALSE
chr10	88485941	G	A	LDB3	missense_variant	ENST00000361373.4:c.2026G>A	ENSP00000355296.3:p.Val676Met	1	3.29598e-05	FALSE
chr10	88451687	G	A	LDB3	missense_variant	ENST00000361373.4:c.724G>A	ENSP00000355296.3:p.Ala242Thr	1	4.12262e-05	TRUE
chr10	88452324	T	G	LDB3	missense_variant	ENST00000361373.4:c.892T>G	ENSP00000355296.3:p.Ser298Ala	1	0	FALSE
chr10	88466398	T	G	LDB3	missense_variant	ENST00000361373.4:c.1007T>G	ENSP00000355296.3:p.Leu336Arg	1	0	FALSE
chr10	88439169	G	A	LDB3	missense_variant	ENST00000361373.4:c.139G>A	ENSP00000355296.3:p.Asp47Asn	1	0	FALSE
chr1	156106126	C	T	LMNA	missense_variant	ENST00000368300.4:c.1279C>T	ENSP00000357283.4:p.Arg427Cys	2	4.16084e-05	FALSE
chr9	103340737	A	C	MURC	missense_variant	ENST00000307584.5:c.312A>C	ENSP00000418668.1:p.Lys104Asn	1	0	FALSE
chr9	103340553	T	C	MURC	missense_variant	ENST00000307584.5:c.128T>C	ENSP00000418668.1:p.Ile43Thr	1	0	FALSE
chr11	47372086	C	T	MYBPC3	missense_variant	ENST00000545968.1:c.373G>A	ENSP00000442795.1:p.Ala125Thr	1	0	TRUE
chr11	47359010	C	T	MYBPC3	missense_variant	ENST00000545968.1:c.2534G>A	ENSP00000442795.1:p.Arg845His	1	8.32556e-06	TRUE
chr11	47355281	G	T	MYBPC3	missense_variant	ENST00000545968.1:c.3017C>A	ENSP00000442795.1:p.Thr1006Asn	1	8.909e-06	FALSE
chr11	47355233	C	G	MYBPC3	missense_variant	ENST00000545968.1:c.3065G>C	ENSP00000442795.1:p.Arg1022Pro	1	2.51986e-05	FALSE
chr11	47364677	C	T	MYBPC3	missense_variant	ENST00000545968.1:c.1246G>A	ENSP00000442795.1:p.Gly416Ser	1	2.8976e-05	TRUE
chr11	47355558	C	T	MYBPC3	missense_variant	ENST00000545968.1:c.2909G>A	ENSP00000442795.1:p.Arg970Gln	1	3.25098e-05	TRUE
chr11	47358982	C	T	MYBPC3	missense_variant	ENST00000545968.1:c.2562G>A	ENSP00000442795.1:p.Met854Ile	1	3.43784e-05	FALSE
chr11	47372978	C	T	MYBPC3	missense_variant	ENST00000545968.1:c.104G>A	ENSP00000442795.1:p.Arg35Gln	1	7.90871e-05	TRUE
chr11	47360182	G	A	MYBPC3	missense_variant	ENST00000545968.1:c.2197C>T	ENSP00000442795.1:p.Arg733Cys	1	8.55681e-05	FALSE
chr11	47372859	C	T	MYBPC3	missense_variant	ENST00000545968.1:c.223G>A	ENSP00000442795.1:p.Asp75Asn	1	9.12909e-05	TRUE
chr11	47354238	G	A	MYBPC3	missense_variant	ENST00000545968.1:c.3506C>T	ENSP00000442795.1:p.Pro1169Leu	1	0	TRUE
chr11	47354779	C	G	MYBPC3	missense_variant	ENST00000545968.1:c.3296G>C	ENSP00000442795.1:p.Gly1099Ala	1	0	TRUE
chr11	47372126	-	GCAGGG	MYBPC3	inframe_insertion	ENST00000545968.1:c.327_332dupCCCTGC	ENSP00000442795.1:p.Pro110_Ala111dup	1	0	TRUE
chr11	47362702	C	A	MYBPC3	missense_variant	ENST00000545968.1:c.1884G>T	ENSP00000442795.1:p.Lys628Asn	1	0	TRUE
chr11	47355215	G	C	MYBPC3	missense_variant	ENST00000545968.1:c.3083C>G	ENSP00000442795.1:p.Thr1028Ser	1	0	FALSE
chr11	47358971	C	T	MYBPC3	missense_variant	ENST00000545968.1:c.2573G>A	ENSP00000442795.1:p.Ser858Asn	1	0	FALSE
chr11	47364384	T	C	MYBPC3	missense_variant	ENST00000545968.1:c.1454A>G	ENSP00000442795.1:p.Lys485Arg	1	0	FALSE
chr11	47367772	T	C	MYBPC3	missense_variant	ENST00000545968.1:c.1076A>G	ENSP00000442795.1:p.Glu359Gly	1	0	FALSE
chr11	47367850	T	C	MYBPC3	missense_variant	ENST00000545968.1:c.998A>G	ENSP00000442795.1:p.Tyr333Cys	1	0	FALSE
chr14	23863373	C	G	MYH6	missense_variant	ENST00000356287.3:c.2589G>C	ENSP00000348634.3:p.Glu863Asp	1	8.23696e-06	TRUE
chr14	23857098	G	A	MYH6	missense_variant	ENST00000356287.3:c.4394C>T	ENSP00000348634.3:p.Ser1465Leu	1	8.29311e-06	TRUE
chr14	23859601	T	G	MYH6	missense_variant	ENST00000356287.3:c.3397A>C	ENSP00000348634.3:p.Lys1133Gln	1	9.81508e-06	TRUE
chr14	23858657	A	C	MYH6	missense_variant	ENST00000356287.3:c.3923T>G	ENSP00000348634.3:p.Leu1308Arg	1	1.64731e-05	FALSE
chr14	23874513	C	T	MYH6	missense_variant	ENST00000356287.3:c.421G>A	ENSP00000348634.3:p.Ala141Thr	1	1.64737e-05	FALSE
chr14	23866021	C	A	MYH6	missense_variant	ENST00000356287.3:c.2174G>T	ENSP00000348634.3:p.Arg725Leu	1	1.64739e-05	FALSE
chr14	23863371	G	A	MYH6	missense_variant	ENST00000356287.3:c.2591C>T	ENSP00000348634.3:p.Thr864Met	1	1.64739e-05	FALSE
chr14	23855165	C	A	MYH6	missense_variant	ENST00000356287.3:c.5135G>T	ENSP00000348634.3:p.Ser1712Ile	1	1.6509e-05	FALSE
chr14	23876273	G	A	MYH6	missense_variant	ENST00000356287.3:c.160C>T	ENSP00000348634.3:p.Arg54Trp	1	2.47137e-05	FALSE
chr14	23866276	G	T	MYH6	missense_variant	ENST00000356287.3:c.2064C>A	ENSP00000348634.3:p.Asn688Lys	1	2.47141e-05	FALSE
chr14	23855298	C	T	MYH6	missense_variant	ENST00000356287.3:c.5002G>A	ENSP00000348634.3:p.Asp1668Asn	1	2.4728e-05	FALSE
chr14	23852502	G	A	MYH6	missense_variant	ENST00000356287.3:c.5593C>T	ENSP00000348634.3:p.Arg1865Trp	1	2.47468e-05	TRUE
chr14	23857416	C	T	MYH6	missense_variant	ENST00000356287.3:c.4307G>A	ENSP00000348634.3:p.Arg1436His	1	3.29489e-05	TRUE
chr14	23868200	T	C	MYH6	missense_variant	ENST00000356287.3:c.1628A>G	ENSP00000348634.3:p.Lys543Arg	1	4.94234e-05	FALSE
chr14	23857395	G	T	MYH6	missense_variant	ENST00000356287.3:c.4328C>A	ENSP00000348634.3:p.Ala1443Asp	1	6.59022e-05	FALSE
chr14	23869560	C	T	MYH6	missense_variant	ENST00000356287.3:c.1486G>A	ENSP00000348634.3:p.Val496Met	1	7.4129e-05	TRUE
chr14	23871807	G	C	MYH6	missense_variant	ENST00000356287.3:c.1007C>G	ENSP00000348634.3:p.Ala336Gly	1	7.4206e-05	FALSE
chr14	23859379	C	T	MYH6	missense_variant	ENST00000356287.3:c.3619G>A	ENSP00000348634.3:p.Glu1207Lys	1	9.41555e-05	TRUE
chr14	23859447	T	-	MYH6	frameshift_variant	ENST00000356287.3:c.3550delA	ENSP00000348634.3:p.Thr1184ArgfsTer32	1	0	TRUE
chr14	23855271	C	T	MYH6	missense_variant	ENST00000356287.3:c.5029G>A	ENSP00000348634.3:p.Glu1677Lys	1	0	FALSE
chr14	23889059	C	A	MYH7	missense_variant	ENST00000355349.3:c.3721G>T	ENSP00000347507.3:p.Ala1241Ser	1	8.23737e-06	TRUE
chr14	23899870	T	A	MYH7	missense_variant, splice_region_variant	ENST00000355349.3:c.898A>T	ENSP00000347507.3:p.Met300Leu	1	8.31228e-06	FALSE
chr14	23889323	C	T	MYH7	missense_variant	ENST00000355349.3:c.3457G>A	ENSP00000347507.3:p.Ala1153Thr	1	1.11161e-05	TRUE
chr14	23884437	T	C	MYH7	missense_variant	ENST00000355349.3:c.5326A>G	ENSP00000347507.3:p.Ser1776Gly	1	3.29462e-05	FALSE
chr14	23884670	A	T	MYH7	missense_variant	ENST00000355349.3:c.5203T>A	ENSP00000347507.3:p.Ser1735Thr	1	3.29468e-05	FALSE
chr14	23885257	C	T	MYH7	missense_variant	ENST00000355349.3:c.4909G>A	ENSP00000347507.3:p.Ala1637Thr	1	5.76597e-05	FALSE
chr14	23894555	G	A	MYH7	missense_variant	ENST00000355349.3:c.2359C>T	ENSP00000347507.3:p.Arg787Cys	2	5.76692e-05	FALSE
chr14	23890202	C	T	MYH7	missense_variant	ENST00000355349.3:c.3301G>A	ENSP00000347507.3:p.Gly1101Ser	1	6.59283e-05	FALSE
chr14	23884930	G	T	MYH7	missense_variant	ENST00000355349.3:c.5065C>A	ENSP00000347507.3:p.Arg1689Ser	1	0	FALSE
chr14	23900692	T	C	MYH7	splice_acceptor_variant	ENST00000355349.3:c.733-2A>G		1	0	FALSE
chr14	23888804	T	-	MYH7	frameshift_variant	ENST00000355349.3:c.3740delA	ENSP00000347507.3:p.Lys1247ArgfsTer10	1	0	FALSE
chr14	23885485	C	A	MYH7	missense_variant	ENST00000355349.3:c.4681G>T	ENSP00000347507.3:p.Ala1561Ser	1	0	FALSE
chr14	23892893	T	C	MYH7	missense_variant	ENST00000355349.3:c.2962A>G	ENSP00000347507.3:p.Ile988Val	1	0	FALSE
chr14	23899037	A	G	MYH7	missense_variant	ENST00000355349.3:c.1085T>C	ENSP00000347507.3:p.Met362Thr	1	0	FALSE
chr12	111353563	C	T	MYL2	missense_variant	ENST00000228841.8:c.125G>A	ENSP00000228841.7:p.Gly42Asp	1	0	FALSE
chr12	111356997	C	A	MYL2	missense_variant, splice_region_variant	ENST00000228841.8:c.4G>T	ENSP00000228841.7:p.Ala2Ser	1	0	FALSE
chr10	69935168	C	T	MYPN	stop_gained	ENST00000358913.5:c.2653C>T	ENSP00000351790.5:p.Arg885Ter	1	8.23927e-06	TRUE
chr10	69934365	C	A	MYPN	missense_variant	ENST00000358913.5:c.2516C>A	ENSP00000351790.5:p.Ala839Asp	1	8.23927e-06	FALSE
chr10	69970102	G	A	MYPN	missense_variant	ENST00000358913.5:c.3853G>A	ENSP00000351790.5:p.Gly1285Arg	1	1.64742e-05	FALSE
chr10	69908204	C	T	MYPN	missense_variant	ENST00000358913.5:c.1225C>T	ENSP00000351790.5:p.Arg409Cys	1	1.64796e-05	TRUE
chr10	69959134	T	G	MYPN	missense_variant	ENST00000358913.5:c.3295T>G	ENSP00000351790.5:p.Leu1099Val	1	2.48086e-05	FALSE
chr10	69881907	G	A	MYPN	missense_variant	ENST00000358913.5:c.712G>A	ENSP00000351790.5:p.Ala238Thr	1	2.48365e-05	FALSE
chr10	69902780	C	T	MYPN	missense_variant	ENST00000358913.5:c.986C>T	ENSP00000351790.5:p.Ala329Val	1	4.11943e-05	FALSE
chr10	69905249	T	C	MYPN	missense_variant	ENST00000358913.5:c.1096T>C	ENSP00000351790.5:p.Ser366Pro	1	4.12392e-05	FALSE
chr10	69881499	C	G	MYPN	missense_variant	ENST00000358913.5:c.304C>G	ENSP00000351790.5:p.Pro102Ala	1	4.95025e-05	FALSE
chr10	69959279	T	A	MYPN	missense_variant	ENST00000358913.5:c.3440T>A	ENSP00000351790.5:p.Ile1147Asn	1	7.41449e-05	FALSE
chr10	69934170	C	A	MYPN	missense_variant	ENST00000358913.5:c.2321C>A	ENSP00000351790.5:p.Ser774Tyr	1	9.88614e-05	FALSE
chr10	69933845	C	G	MYPN	missense_variant	ENST00000358913.5:c.1996C>G	ENSP00000351790.5:p.Leu666Val	1	0	FALSE
chr10	69881232	T	C	MYPN	missense_variant	ENST00000358913.5:c.37T>C	ENSP00000351790.5:p.Ser13Pro	1	0	FALSE
chr10	69959281	G	T	MYPN	missense_variant	ENST00000358913.5:c.3442G>T	ENSP00000351790.5:p.Ala1148Ser	1	0	FALSE
chr10	69933945	C	T	MYPN	missense_variant	ENST00000358913.5:c.2096C>T	ENSP00000351790.5:p.Ala699Val	1	0	FALSE
chr10	69921510	G	A	MYPN	splice_donor_variant	ENST00000358913.5:c.1483+1G>A		1	0	FALSE
chr10	69970081	C	T	MYPN	missense_variant	ENST00000358913.5:c.3832C>T	ENSP00000351790.5:p.Arg1278Trp	1	0	FALSE
chr1	78383675	G	A	NEXN	missense_variant	ENST00000334785.7:c.250G>A	ENSP00000333938.7:p.Glu84Lys	1	1.65793e-05	FALSE
chr1	78395047	G	T	NEXN	missense_variant	ENST00000334785.7:c.911G>T	ENSP00000333938.7:p.Gly304Val	1	1.66345e-05	TRUE
chr1	78407886	T	C	NEXN	missense_variant	ENST00000334785.7:c.1652T>C	ENSP00000333938.7:p.Leu551Pro	1	1.67101e-05	FALSE
chr1	78392548	C	A	NEXN	missense_variant	ENST00000334785.7:c.835C>A	ENSP00000333938.7:p.Arg279Ser	1	2.51202e-05	FALSE
chr1	78383903	A	G	NEXN	missense_variant	ENST00000334785.7:c.392A>G	ENSP00000333938.7:p.Gln131Arg	1	3.31257e-05	FALSE
chr1	78383890	C	T	NEXN	missense_variant	ENST00000334785.7:c.379C>T	ENSP00000333938.7:p.Arg127Cys	1	3.31263e-05	FALSE
chr1	78399025	C	T	NEXN	missense_variant	ENST00000334785.7:c.1112C>T	ENSP00000333938.7:p.Pro371Leu	1	6.13325e-05	FALSE
chr1	78395053	G	A	NEXN	missense_variant	ENST00000334785.7:c.917G>A	ENSP00000333938.7:p.Arg306His	1	8.31878e-05	FALSE
chr1	78383956	C	T	NEXN	stop_gained, splice_region_variant	ENST00000334785.7:c.445C>T	ENSP00000333938.7:p.Gln149Ter	1	0	FALSE
chr1	78383342	G	C	NEXN	missense_variant	ENST00000334785.7:c.119G>C	ENSP00000333938.7:p.Arg40Thr	1	0	FALSE
chr5	172659871	C	T	NKX2-5	missense_variant	ENST00000329198.4:c.676G>A	ENSP00000327758.4:p.Asp226Asn	1	1.0203e-05	TRUE
chr5	172661909	C	G	NKX2-5	missense_variant	ENST00000329198.4:c.178G>C	ENSP00000327758.4:p.Glu60Gln	1	2.03281e-05	TRUE
chr5	172659708	G	A	NKX2-5	missense_variant	ENST00000329198.4:c.839C>T	ENSP00000327758.4:p.Pro280Leu	1	2.77886e-05	TRUE
chr5	172659673	GTT	-	NKX2-5	inframe_deletion	ENST00000329198.4:c.871_873delAAC	ENSP00000327758.4:p.Asn291del	1	0	TRUE
chr5	172660081	G	A	NKX2-5	missense_variant	ENST00000329198.4:c.466C>T	ENSP00000327758.4:p.Arg156Cys	1	0	TRUE
chr5	172659952	-	CTGCCG	NKX2-5	inframe_insertion	ENST00000329198.4:c.589_594dupCGGCAG	ENSP00000327758.4:p.Arg197_Gln198dup	1	0	TRUE
chr5	172662052	A	G	NKX2-5	missense_variant	ENST00000329198.4:c.35T>C	ENSP00000327758.4:p.Phe12Ser	1	0	TRUE
chr5	172659905	GGCGGC	-	NKX2-5	inframe_deletion	ENST00000329198.4:c.636_641delGCCGCC	ENSP00000327758.4:p.Pro213_Pro214del	1	0	TRUE
chr1	11907367	C	T	NPPA	missense_variant	ENST00000376480.3:c.253G>A	ENSP00000365663.3:p.Gly85Arg	1	4.18179e-05	FALSE
chr1	11907423	G	A	NPPA	missense_variant	ENST00000376480.3:c.197C>T	ENSP00000365663.3:p.Pro66Leu	1	6.65513e-05	FALSE
chr1	11907455	A	C	NPPA	missense_variant	ENST00000376480.3:c.165T>G	ENSP00000365663.3:p.Asp55Glu	1	0	FALSE
chr1	11907205	C	T	NPPA	missense_variant	ENST00000376480.3:c.415G>A	ENSP00000365663.3:p.Gly139Arg	1	0	FALSE
chr4	186429507	A	G	PDLIM3	missense_variant	ENST00000284770.5:c.608T>C	ENSP00000284770.4:p.Met203Thr	1	8.23655e-06	FALSE
chr4	186423579	C	T	PDLIM3	missense_variant	ENST00000284770.5:c.964G>A	ENSP00000284770.4:p.Asp322Asn	1	1.6481e-05	FALSE
chr4	186427766	G	A	PDLIM3	missense_variant	ENST00000284770.5:c.703C>T	ENSP00000284770.4:p.Arg235Trp	1	1.65511e-05	TRUE
chr4	186446306	G	A	PDLIM3	missense_variant	ENST00000284770.5:c.113C>T	ENSP00000284770.4:p.Ala38Val	1	2.4726e-05	TRUE
chr4	186425698	G	A	PDLIM3	missense_variant	ENST00000284770.5:c.836C>T	ENSP00000284770.4:p.Thr279Met	1	4.14271e-05	FALSE
chr4	186423617	C	T	PDLIM3	missense_variant	ENST00000284770.5:c.926G>A	ENSP00000284770.4:p.Arg309Gln	1	7.42048e-05	FALSE
chr4	186425638	C	T	PDLIM3	missense_variant	ENST00000284770.5:c.896G>A	ENSP00000284770.4:p.Ser299Asn	1	9.94827e-05	FALSE
chr4	186456549	C	T	PDLIM3	missense_variant	ENST00000284770.5:c.40G>A	ENSP00000284770.4:p.Gly14Ser	1	0	TRUE
chr4	186429504	T	C	PDLIM3	missense_variant	ENST00000284770.5:c.611A>G	ENSP00000284770.4:p.Glu204Gly	1	0	FALSE
chr12	33021917	C	T	PKP2	missense_variant	ENST00000070846.6:c.1114G>A	ENSP00000070846.6:p.Ala372Thr	1	8.23723e-06	FALSE
chr12	32976990	G	T	PKP2	missense_variant	ENST00000070846.6:c.1795C>A	ENSP00000070846.6:p.Pro599Thr	1	8.24389e-06	TRUE
chr12	33031940	G	A	PKP2	missense_variant	ENST00000070846.6:c.250C>T	ENSP00000070846.6:p.Pro84Ser	1	8.24606e-06	TRUE
chr12	32996166	T	C	PKP2	missense_variant	ENST00000070846.6:c.1460A>G	ENSP00000070846.6:p.Gln487Arg	1	2.00787e-05	TRUE
chr12	32994067	G	A	PKP2	missense_variant	ENST00000070846.6:c.1583C>T	ENSP00000070846.6:p.Thr528Met	1	2.47366e-05	FALSE
chr12	33031204	G	A	PKP2	missense_variant	ENST00000070846.6:c.610C>T	ENSP00000070846.6:p.Arg204Cys	1	4.11923e-05	TRUE
chr12	33031396	A	T	PKP2	missense_variant	ENST00000070846.6:c.418T>A	ENSP00000070846.6:p.Ser140Thr	1	0	FALSE
chr12	33030997	G	T	PKP2	missense_variant	ENST00000070846.6:c.817C>A	ENSP00000070846.6:p.Pro273Thr	1	0	FALSE
chr12	32996180	G	T	PKP2	missense_variant	ENST00000070846.6:c.1446C>A	ENSP00000070846.6:p.Ser482Arg	1	0	FALSE
chr6	118880229	G	A	PLN	missense_variant	ENST00000357525.5:c.145G>A	ENSP00000350132.5:p.Val49Met	1	1.64756e-05	TRUE
chr6	118880137	T	C	PLN	missense_variant	ENST00000357525.5:c.53T>C	ENSP00000350132.5:p.Ile18Thr	1	0	FALSE
chr1	3329270	-	AGGGGCTGCCCC	PRDM16	inframe_insertion	ENST00000270722.5:c.2513_2524dupGGCTGCCCCAGG	ENSP00000270722.5:p.Gly838_Gln841dup	1	0	TRUE
chr1	3329295	C	T	PRDM16	missense_variant	ENST00000270722.5:c.2534C>T	ENSP00000270722.5:p.Ala845Val	1	0	TRUE
chr1	3328914	C	T	PRDM16	missense_variant	ENST00000270722.5:c.2153C>T	ENSP00000270722.5:p.Ser718Leu	1	8.30565e-06	FALSE
chr1	3350370	C	T	PRDM16	missense_variant	ENST00000270722.5:c.3826C>T	ENSP00000270722.5:p.Leu1276Phe	1	8.37325e-06	TRUE
chr1	3328245	C	T	PRDM16	missense_variant	ENST00000270722.5:c.1484C>T	ENSP00000270722.5:p.Pro495Leu	1	8.40266e-06	FALSE
chr1	3319415	G	A	PRDM16	missense_variant	ENST00000270722.5:c.737G>A	ENSP00000270722.5:p.Arg246Gln	1	1.67906e-05	FALSE
chr1	3160666	G	A	PRDM16	missense_variant	ENST00000270722.5:c.403G>A	ENSP00000270722.5:p.Val135Met	1	3.31708e-05	FALSE
chr1	3319369	C	T	PRDM16	missense_variant	ENST00000270722.5:c.691C>T	ENSP00000270722.5:p.Arg231Cys	1	3.37171e-05	FALSE
chr1	3347503	G	A	PRDM16	missense_variant	ENST00000270722.5:c.3352G>A	ENSP00000270722.5:p.Val1118Met	1	3.54252e-05	FALSE
chr1	3348604	G	A	PRDM16	missense_variant	ENST00000270722.5:c.3596G>A	ENSP00000270722.5:p.Arg1199His	1	4.14587e-05	FALSE
chr1	3329203	C	A	PRDM16	missense_variant	ENST00000270722.5:c.2442C>A	ENSP00000270722.5:p.Ser814Arg	1	5.69001e-05	TRUE
chr1	3348603	C	T	PRDM16	missense_variant	ENST00000270722.5:c.3595C>T	ENSP00000270722.5:p.Arg1199Cys	1	5.80383e-05	FALSE
chr1	3102887	C	T	PRDM16	missense_variant	ENST00000270722.5:c.236C>T	ENSP00000270722.5:p.Pro79Leu	1	0	FALSE
chr1	3329097	C	T	PRDM16	missense_variant	ENST00000270722.5:c.2336C>T	ENSP00000270722.5:p.Pro779Leu	1	0	FALSE
chr1	3347497	G	A	PRDM16	missense_variant	ENST00000270722.5:c.3346G>A	ENSP00000270722.5:p.Glu1116Lys	1	0	FALSE
chr1	3301774	G	A	PRDM16	missense_variant	ENST00000270722.5:c.497G>A	ENSP00000270722.5:p.Gly166Asp	1	0	FALSE
chr1	3328788	C	T	PRDM16	missense_variant	ENST00000270722.5:c.2027C>T	ENSP00000270722.5:p.Pro676Leu	1	0	FALSE
chr1	3301782	C	T	PRDM16	missense_variant	ENST00000270722.5:c.505C>T	ENSP00000270722.5:p.Leu169Phe	1	0	FALSE
chr3	12626081	G	A	RAF1	missense_variant	ENST00000251849.4:c.1879C>T	ENSP00000251849.4:p.Arg627Trp	1	8.23655e-06	FALSE
chr3	12626736	C	T	RAF1	missense_variant	ENST00000251849.4:c.1553G>A	ENSP00000251849.4:p.Arg518Gln	1	8.24729e-06	FALSE
chr3	12641904	C	T	RAF1	missense_variant	ENST00000251849.4:c.845G>A	ENSP00000251849.4:p.Arg282Gln	1	1.64766e-05	FALSE
chr3	12626641	G	T	RAF1	missense_variant	ENST00000251849.4:c.1648C>A	ENSP00000251849.4:p.His550Asn	1	0	FALSE
chr3	12653460	G	C	RAF1	missense_variant	ENST00000251849.4:c.309C>G	ENSP00000251849.4:p.His103Gln	1	0	FALSE
chr3	12632418	G	C	RAF1	missense_variant	ENST00000251849.4:c.1249C>G	ENSP00000251849.4:p.Leu417Val	1	0	FALSE
chr10	112544119	T	G	RBM20	missense_variant	ENST00000369519.3:c.1358T>G	ENSP00000358532.3:p.Leu453Arg	1	5.08751e-05	TRUE
chr10	112541140	C	T	RBM20	missense_variant	ENST00000369519.3:c.773C>T	ENSP00000358532.3:p.Ser258Leu	1	5.08854e-05	TRUE
chr10	112572089	C	T	RBM20	missense_variant	ENST00000369519.3:c.1934C>T	ENSP00000358532.3:p.Pro645Leu	1	5.74713e-05	TRUE
chr10	112581282	G	A	RBM20	missense_variant	ENST00000369519.3:c.2905G>A	ENSP00000358532.3:p.Val969Ile	2	9.01632e-05	TRUE
chr10	112581138	A	G	RBM20	missense_variant	ENST00000369519.3:c.2761A>G	ENSP00000358532.3:p.Ile921Val	1	9.20556e-05	TRUE
chr10	112540900	G	A	RBM20	missense_variant	ENST00000369519.3:c.533G>A	ENSP00000358532.3:p.Arg178Gln	1	9.72952e-05	TRUE
chr10	112572271	C	A	RBM20	missense_variant	ENST00000369519.3:c.2116C>A	ENSP00000358532.3:p.Pro706Thr	1	0	TRUE
chr10	112543155	A	G	RBM20	missense_variant	ENST00000369519.3:c.1307A>G	ENSP00000358532.3:p.His436Arg	1	0	TRUE
chr10	112404375	AAG	-	RBM20	inframe_deletion	ENST00000369519.3:c.164_166delAAG	ENSP00000358532.3:p.Gln55_Ala56delinsPro	1	0	TRUE
chr10	112404301	G	C	RBM20	missense_variant	ENST00000369519.3:c.89G>C	ENSP00000358532.3:p.Arg30Pro	1	0	TRUE
chr10	112572286	C	T	RBM20	missense_variant	ENST00000369519.3:c.2131C>T	ENSP00000358532.3:p.Arg711Cys	1	0	TRUE
chr10	112572287	G	A	RBM20	missense_variant	ENST00000369519.3:c.2132G>A	ENSP00000358532.3:p.Arg711His	1	0	TRUE
chr10	112581366	G	T	RBM20	missense_variant	ENST00000369519.3:c.2989G>T	ENSP00000358532.3:p.Val997Leu	1	0	TRUE
chr10	112541599	C	T	RBM20	missense_variant	ENST00000369519.3:c.1232C>T	ENSP00000358532.3:p.Pro411Leu	1	0	TRUE
chr10	112544597	T	A	RBM20	missense_variant	ENST00000369519.3:c.1477T>A	ENSP00000358532.3:p.Ser493Thr	1	0	TRUE
chr10	112559578	C	G	RBM20	missense_variant	ENST00000369519.3:c.1702C>G	ENSP00000358532.3:p.Gln568Glu	1	0	TRUE
chr10	112572526	C	T	RBM20	missense_variant	ENST00000369519.3:c.2371C>T	ENSP00000358532.3:p.Arg791Trp	1	0	TRUE
chr10	112404378	G	C	RBM20	missense_variant	ENST00000369519.3:c.166G>C	ENSP00000358532.3:p.Ala56Pro	1	0	TRUE
chr10	112404381	G	A	RBM20	missense_variant	ENST00000369519.3:c.169G>A	ENSP00000358532.3:p.Gly57Ser	1	0	TRUE
chr10	112581210	A	T	RBM20	missense_variant	ENST00000369519.3:c.2833A>T	ENSP00000358532.3:p.Thr945Ser	1	0	TRUE
chr10	112540786	C	T	RBM20	missense_variant	ENST00000369519.3:c.419C>T	ENSP00000358532.3:p.Pro140Leu	1	0	TRUE
chr10	112595686	G	-	RBM20	frameshift_variant	ENST00000369519.3:c.3636delG	ENSP00000358532.3:p.Arg1212SerfsTer36	1	0	TRUE
chr10	112572176	A	C	RBM20	missense_variant	ENST00000369519.3:c.2021A>C	ENSP00000358532.3:p.Asp674Ala	1	0	TRUE
chr10	112595714	G	A	RBM20	missense_variant	ENST00000369519.3:c.3662G>A	ENSP00000358532.3:p.Arg1221His	1	0	TRUE
chr10	112404219	C	G	RBM20	missense_variant	ENST00000369519.3:c.7C>G	ENSP00000358532.3:p.Leu3Val	1	0	TRUE
chr3	38591829	G	A	SCN5A	missense_variant	ENST00000333535.4:c.6034C>T	ENSP00000328968.4:p.Arg2012Cys	1	1.84369e-05	TRUE
chr3	38622660	G	T	SCN5A	missense_variant	ENST00000333535.4:c.2990C>A	ENSP00000328968.4:p.Ala997Asp	1	1.91476e-05	TRUE
chr3	38592428	G	A	SCN5A	missense_variant	ENST00000333535.4:c.5435C>T	ENSP00000328968.4:p.Ser1812Leu	1	2.48369e-05	TRUE
chr3	38648264	C	T	SCN5A	missense_variant	ENST00000333535.4:c.1036G>A	ENSP00000328968.4:p.Glu346Lys	1	2.49572e-05	FALSE
chr3	38607956	C	T	SCN5A	missense_variant	ENST00000333535.4:c.3784G>A	ENSP00000328968.4:p.Gly1262Ser	1	3.29571e-05	FALSE
chr3	38640489	G	A	SCN5A	missense_variant	ENST00000333535.4:c.1943C>T	ENSP00000328968.4:p.Pro648Leu	1	3.3674e-05	FALSE
chr3	38595773	C	T	SCN5A	missense_variant	ENST00000333535.4:c.4810G>A	ENSP00000328968.4:p.Val1604Met	1	3.41892e-05	FALSE
chr3	38640439	C	T	SCN5A	missense_variant	ENST00000333535.4:c.1993G>A	ENSP00000328968.4:p.Ala665Thr	1	4.16243e-05	FALSE
chr3	38647447	G	C	SCN5A	missense_variant	ENST00000333535.4:c.1333C>G	ENSP00000328968.4:p.His445Asp	1	5.25652e-05	FALSE
chr3	38645516	C	T	SCN5A	missense_variant	ENST00000333535.4:c.1577G>A	ENSP00000328968.4:p.Arg526His	1	6.84494e-05	TRUE
chr3	38591991	G	A	SCN5A	stop_gained	ENST00000333535.4:c.5872C>T	ENSP00000328968.4:p.Arg1958Ter	1	7.03916e-05	FALSE
chr3	38622603	G	A	SCN5A	missense_variant	ENST00000333535.4:c.3047C>T	ENSP00000328968.4:p.Thr1016Met	1	9.5594e-05	FALSE
chr3	38593028	A	T	SCN5A	missense_variant	ENST00000333535.4:c.4835T>A	ENSP00000328968.4:p.Ile1612Asn	1	0	FALSE
chr3	38592557	G	A	SCN5A	missense_variant	ENST00000333535.4:c.5306C>T	ENSP00000328968.4:p.Ala1769Val	1	0	FALSE
chr3	38592176	A	C	SCN5A	missense_variant	ENST00000333535.4:c.5687T>G	ENSP00000328968.4:p.Leu1896Arg	1	0	FALSE
chr4	52895918	T	A	SGCB	missense_variant	ENST00000381431.5:c.355A>T	ENSP00000370839.5:p.Ile119Phe	1	8.23669e-06	TRUE
chr4	52899652	T	C	SGCB	missense_variant	ENST00000381431.5:c.188A>G	ENSP00000370839.5:p.Asn63Ser	1	5.76682e-05	FALSE
chr4	52890295	A	G	SGCB	missense_variant	ENST00000381431.5:c.785T>C	ENSP00000370839.5:p.Met262Thr	1	8.2616e-05	FALSE
chr5	156184675	C	T	SGCD	missense_variant	ENST00000337851.4:c.659C>T	ENSP00000338343.4:p.Thr220Ile	1	0	TRUE
chr5	156016305	A	C	SGCD	missense_variant	ENST00000337851.4:c.359A>C	ENSP00000338343.4:p.Lys120Thr	1	0	TRUE
chr5	156074503	A	G	SGCD	missense_variant	ENST00000337851.4:c.532A>G	ENSP00000338343.4:p.Ile178Val	1	0	TRUE
chr5	156186384	A	G	SGCD	missense_variant	ENST00000337851.4:c.856A>G	ENSP00000338343.4:p.Thr286Ala	1	0	FALSE
chr5	156186288	A	G	SGCD	missense_variant	ENST00000337851.4:c.760A>G	ENSP00000338343.4:p.Thr254Ala	1	0	FALSE
chrX	153649243	T	G	TAZ	missense_variant, splice_region_variant	ENST00000299328.5:c.779T>G	ENSP00000299328.5:p.Val260Gly	1	3.61067e-05	FALSE
chr7	35293146	G	C	TBX20	missense_variant	ENST00000408931.3:c.86C>G	ENSP00000386170.3:p.Ser29Cys	1	5.46657e-05	FALSE
chr7	35244084	C	T	TBX20	missense_variant, splice_region_variant	ENST00000408931.3:c.1001G>A	ENSP00000386170.3:p.Arg334Gln	1	6.10959e-05	TRUE
chr7	35289735	C	T	TBX20	missense_variant	ENST00000408931.3:c.208G>A	ENSP00000386170.3:p.Gly70Ser	1	0	FALSE
chr12	114793732	C	T	TBX5	missense_variant	ENST00000310346.4:c.1162G>A	ENSP00000309913.4:p.Glu388Lys	1	8.24824e-06	FALSE
chr12	114793743	G	A	TBX5	missense_variant	ENST00000310346.4:c.1151C>T	ENSP00000309913.4:p.Ala384Val	1	2.47345e-05	FALSE
chr12	114804050	G	C	TBX5	missense_variant	ENST00000310346.4:c.902C>G	ENSP00000309913.4:p.Ser301Cys	1	0	FALSE
chr17	37822270	A	G	TCAP	missense_variant	ENST00000309889.2:c.412A>G	ENSP00000312624.2:p.Lys138Glu	1	0	FALSE
chr12	98927731	G	A	TMPO	missense_variant	ENST00000266732.4:c.1696G>A	ENSP00000266732.4:p.Asp566Asn	1	8.262e-06	FALSE
chr12	98926802	T	A	TMPO	missense_variant	ENST00000266732.4:c.767T>A	ENSP00000266732.4:p.Leu256His	1	6.59511e-05	FALSE
chr19	55663279	G	A	TNNI3	missense_variant	ENST00000344887.5:c.556C>T	ENSP00000341838.5:p.Arg186Trp	1	8.30027e-06	TRUE
chr19	55667687	T	G	TNNI3	missense_variant	ENST00000344887.5:c.164A>C	ENSP00000341838.5:p.Gln55Pro	1	1.24217e-05	TRUE
chr19	55665463	G	A	TNNI3	missense_variant	ENST00000344887.5:c.484C>T	ENSP00000341838.5:p.Arg162Trp	1	3.32773e-05	FALSE
chr19	55667627	G	A	TNNI3	missense_variant	ENST00000344887.5:c.224C>T	ENSP00000341838.5:p.Ala75Val	1	0	TRUE
chr1	201341166	G	C	TNNT2	missense_variant	ENST00000367318.5:c.56C>G	ENSP00000356287.5:p.Ala19Gly	1	3.34482e-05	TRUE
chr1	201332425	T	C	TNNT2	missense_variant, splice_region_variant	ENST00000367318.5:c.569A>G	ENSP00000356287.5:p.Lys190Arg	1	0	FALSE
chr15	63335090	G	T	TPM1	missense_variant	ENST00000403994.3:c.62G>T	ENSP00000385107.3:p.Arg21Leu	1	1.00365e-05	FALSE
chr15	63349257	G	A	TPM1	missense_variant	ENST00000403994.3:c.314G>A	ENSP00000385107.3:p.Arg105His	1	1.64734e-05	TRUE
chr15	63356331	A	G	TPM1	missense_variant	ENST00000403994.3:c.841A>G	ENSP00000385107.3:p.Met281Val	1	2.68073e-05	TRUE
chr15	63335140	C	A	TPM1	missense_variant, splice_region_variant	ENST00000403994.3:c.112C>A	ENSP00000385107.3:p.Gln38Lys	1	0	TRUE
chr15	63349183	G	C	TPM1	splice_acceptor_variant	ENST00000403994.3:c.241-1G>C		1	0	FALSE
chr2	179664253	G	A	TTN	missense_variant	ENST00000589042.1:c.875C>T	ENSP00000467141.1:p.Pro292Leu	1	8.24198e-06	FALSE
chr2	179639084	C	G	TTN	missense_variant	ENST00000589042.1:c.6907G>C	ENSP00000467141.1:p.Asp2303His	2	8.24294e-06	FALSE
chr2	179641444	C	T	TTN	missense_variant	ENST00000589042.1:c.5147G>A	ENSP00000467141.1:p.Arg1716His	1	8.25328e-06	FALSE
chr2	179641361	G	A	TTN	missense_variant	ENST00000589042.1:c.5230C>T	ENSP00000467141.1:p.Pro1744Ser	1	8.25369e-06	FALSE
chr2	179664595	G	A	TTN	missense_variant	ENST00000589042.1:c.626C>T	ENSP00000467141.1:p.Ser209Leu	1	8.26228e-06	TRUE
chr2	179642279	C	A	TTN	missense_variant	ENST00000589042.1:c.4513G>T	ENSP00000467141.1:p.Val1505Leu	1	8.2802e-06	FALSE
chr2	179397669	C	T	TTN	missense_variant	ENST00000589042.1:c.103673G>A	ENSP00000467141.1:p.Arg34558His	1	8.28199e-06	FALSE
chr2	179397670	G	A	TTN	missense_variant	ENST00000589042.1:c.103672C>T	ENSP00000467141.1:p.Arg34558Cys	1	8.28226e-06	FALSE
chr2	179396244	C	T	TTN	missense_variant	ENST00000589042.1:c.105098G>A	ENSP00000467141.1:p.Gly35033Glu	1	8.28377e-06	TRUE
chr2	179400302	C	A	TTN	missense_variant	ENST00000589042.1:c.101040G>T	ENSP00000467141.1:p.Lys33680Asn	1	8.28377e-06	FALSE
chr2	179399302	G	T	TTN	missense_variant	ENST00000589042.1:c.102040C>A	ENSP00000467141.1:p.Pro34014Thr	1	8.28459e-06	FALSE
chr2	179430946	T	G	TTN	missense_variant	ENST00000589042.1:c.79913A>C	ENSP00000467141.1:p.Gln26638Pro	1	8.2861e-06	FALSE
chr2	179398704	T	C	TTN	missense_variant	ENST00000589042.1:c.102638A>G	ENSP00000467141.1:p.Asn34213Ser	1	8.29187e-06	FALSE
chr2	179444369	A	C	TTN	missense_variant	ENST00000589042.1:c.67555T>G	ENSP00000467141.1:p.Tyr22519Asp	1	8.29366e-06	TRUE
chr2	179408957	A	G	TTN	missense_variant	ENST00000589042.1:c.95999T>C	ENSP00000467141.1:p.Ile32000Thr	1	8.29435e-06	FALSE
chr2	179446776	C	T	TTN	missense_variant	ENST00000589042.1:c.66320G>A	ENSP00000467141.1:p.Arg22107Lys	1	8.29614e-06	FALSE
chr2	179434081	A	T	TTN	missense_variant	ENST00000589042.1:c.76778T>A	ENSP00000467141.1:p.Phe25593Tyr	1	8.29641e-06	FALSE
chr2	179471927	A	G	TTN	missense_variant	ENST00000589042.1:c.53402T>C	ENSP00000467141.1:p.Ile17801Thr	1	8.29683e-06	FALSE
chr2	179443875	C	T	TTN	missense_variant	ENST00000589042.1:c.67882G>A	ENSP00000467141.1:p.Val22628Ile	1	8.29738e-06	FALSE
chr2	179422830	G	T	TTN	missense_variant	ENST00000589042.1:c.87251C>A	ENSP00000467141.1:p.Pro29084His	1	8.29793e-06	FALSE
chr2	179440687	A	G	TTN	missense_variant	ENST00000589042.1:c.70172T>C	ENSP00000467141.1:p.Ile23391Thr	1	8.29793e-06	FALSE
chr2	179416803	A	T	TTN	missense_variant	ENST00000589042.1:c.90824T>A	ENSP00000467141.1:p.Val30275Glu	1	8.29834e-06	FALSE
chr2	179606439	C	T	TTN	missense_variant	ENST00000589042.1:c.11521G>A	ENSP00000467141.1:p.Val3841Ile	1	8.30013e-06	TRUE
chr2	179457765	C	T	TTN	missense_variant	ENST00000589042.1:c.59081G>A	ENSP00000467141.1:p.Cys19694Tyr	1	8.30399e-06	FALSE
chr2	179638580	G	A	TTN	missense_variant	ENST00000589042.1:c.7315C>T	ENSP00000467141.1:p.Arg2439Cys	1	8.30799e-06	TRUE
chr2	179498168	G	C	TTN	missense_variant	ENST00000589042.1:c.42918C>G	ENSP00000467141.1:p.Asp14306Glu	1	8.30855e-06	FALSE
chr2	179465749	T	C	TTN	missense_variant	ENST00000589042.1:c.55882A>G	ENSP00000467141.1:p.Lys18628Glu	1	8.31228e-06	FALSE
chr2	179442901	C	T	TTN	missense_variant	ENST00000589042.1:c.68341G>A	ENSP00000467141.1:p.Glu22781Lys	1	8.31836e-06	TRUE
chr2	179424710	T	C	TTN	missense_variant	ENST00000589042.1:c.86149A>G	ENSP00000467141.1:p.Thr28717Ala	1	8.31947e-06	FALSE
chr2	179393798	C	G	TTN	missense_variant	ENST00000589042.1:c.106680G>C	ENSP00000467141.1:p.Lys35560Asn	1	8.33167e-06	TRUE
chr2	179407152	C	T	TTN	missense_variant	ENST00000589042.1:c.97331G>A	ENSP00000467141.1:p.Arg32444His	1	8.34725e-06	FALSE
chr2	179416418	A	C	TTN	missense_variant	ENST00000589042.1:c.91209T>G	ENSP00000467141.1:p.Asn30403Lys	1	8.35617e-06	FALSE
chr2	179436229	C	T	TTN	missense_variant	ENST00000589042.1:c.74630G>A	ENSP00000467141.1:p.Cys24877Tyr	1	8.35673e-06	FALSE
chr2	179407653	T	G	TTN	missense_variant	ENST00000589042.1:c.96928A>C	ENSP00000467141.1:p.Thr32310Pro	1	8.38026e-06	FALSE
chr2	179426848	T	C	TTN	missense_variant	ENST00000589042.1:c.84011A>G	ENSP00000467141.1:p.Lys28004Arg	1	8.53199e-06	FALSE
chr2	179429470	G	A	TTN	missense_variant	ENST00000589042.1:c.81389C>T	ENSP00000467141.1:p.Thr27130Ile	1	8.64185e-06	TRUE
chr2	179640893	C	T	TTN	missense_variant	ENST00000589042.1:c.5698G>A	ENSP00000467141.1:p.Val1900Met	1	1.64745e-05	FALSE
chr2	179638314	C	T	TTN	missense_variant	ENST00000589042.1:c.7469G>A	ENSP00000467141.1:p.Arg2490His	1	1.64984e-05	FALSE
chr2	179641394	T	C	TTN	missense_variant	ENST00000589042.1:c.5197A>G	ENSP00000467141.1:p.Thr1733Ala	1	1.65066e-05	FALSE
chr2	179398824	C	T	TTN	missense_variant	ENST00000589042.1:c.102518G>A	ENSP00000467141.1:p.Gly34173Asp	1	1.6562e-05	TRUE
chr2	179404240	C	T	TTN	missense_variant	ENST00000589042.1:c.98552G>A	ENSP00000467141.1:p.Arg32851Gln	1	1.65648e-05	FALSE
chr2	179399838	C	T	TTN	missense_variant	ENST00000589042.1:c.101504G>A	ENSP00000467141.1:p.Arg33835His	1	1.65664e-05	FALSE
chr2	179392236	C	T	TTN	missense_variant	ENST00000589042.1:c.107617G>A	ENSP00000467141.1:p.Gly35873Arg	1	1.6567e-05	FALSE
chr2	179399237	A	T	TTN	missense_variant	ENST00000589042.1:c.102105T>A	ENSP00000467141.1:p.Asp34035Glu	1	1.65678e-05	TRUE
chr2	179604636	T	C	TTN	missense_variant	ENST00000589042.1:c.13324A>G	ENSP00000467141.1:p.Met4442Val	1	1.65725e-05	FALSE
chr2	179411099	G	T	TTN	missense_variant	ENST00000589042.1:c.94959C>A	ENSP00000467141.1:p.Asp31653Glu	1	1.65733e-05	FALSE
chr2	179428590	C	A	TTN	missense_variant	ENST00000589042.1:c.82269G>T	ENSP00000467141.1:p.Glu27423Asp	1	1.65804e-05	FALSE
chr2	179413598	G	A	TTN	missense_variant	ENST00000589042.1:c.92755C>T	ENSP00000467141.1:p.Arg30919Trp	1	1.6587e-05	FALSE
chr2	179459220	A	T	TTN	missense_variant	ENST00000589042.1:c.58001T>A	ENSP00000467141.1:p.Val19334Asp	1	1.65956e-05	FALSE
chr2	179604755	G	A	TTN	missense_variant	ENST00000589042.1:c.13205C>T	ENSP00000467141.1:p.Ala4402Val	1	1.66003e-05	FALSE
chr2	179434829	G	A	TTN	missense_variant	ENST00000589042.1:c.76030C>T	ENSP00000467141.1:p.Arg25344Trp	1	1.66019e-05	FALSE
chr2	179436520	C	T	TTN	missense_variant	ENST00000589042.1:c.74339G>A	ENSP00000467141.1:p.Arg24780Gln	1	1.6605e-05	FALSE
chr2	179449231	G	T	TTN	missense_variant	ENST00000589042.1:c.65047C>A	ENSP00000467141.1:p.Pro21683Thr	1	1.6634e-05	TRUE
chr2	179449251	A	G	TTN	missense_variant	ENST00000589042.1:c.65027T>C	ENSP00000467141.1:p.Ile21676Thr	1	1.66381e-05	FALSE
chr2	179434204	C	T	TTN	missense_variant	ENST00000589042.1:c.76655G>A	ENSP00000467141.1:p.Arg25552Gln	1	1.66761e-05	FALSE
chr2	179602967	C	T	TTN	missense_variant	ENST00000589042.1:c.14213G>A	ENSP00000467141.1:p.Arg4738Gln	1	1.67358e-05	FALSE
chr2	179470386	A	G	TTN	missense_variant	ENST00000589042.1:c.53636T>C	ENSP00000467141.1:p.Ile17879Thr	2	1.70931e-05	FALSE
chr2	179631137	T	C	TTN	missense_variant	ENST00000589042.1:c.9674A>G	ENSP00000467141.1:p.Asn3225Ser	1	2.47288e-05	FALSE
chr2	179632756	A	G	TTN	missense_variant	ENST00000589042.1:c.9290T>C	ENSP00000467141.1:p.Leu3097Pro	1	2.47296e-05	FALSE
chr2	179632514	C	T	TTN	missense_variant	ENST00000589042.1:c.9443G>A	ENSP00000467141.1:p.Arg3148His	1	2.47321e-05	FALSE
chr2	179422467	C	T	TTN	missense_variant	ENST00000589042.1:c.87614G>A	ENSP00000467141.1:p.Gly29205Glu	1	2.48418e-05	FALSE
chr2	179397138	G	A	TTN	missense_variant	ENST00000589042.1:c.104204C>T	ENSP00000467141.1:p.Thr34735Met	1	2.48435e-05	FALSE
chr2	179397732	C	T	TTN	missense_variant	ENST00000589042.1:c.103610G>A	ENSP00000467141.1:p.Arg34537Gln	1	2.48439e-05	FALSE
chr2	179395125	C	G	TTN	missense_variant	ENST00000589042.1:c.106217G>C	ENSP00000467141.1:p.Arg35406Thr	1	2.48455e-05	FALSE
chr2	179397858	A	G	TTN	missense_variant	ENST00000589042.1:c.103484T>C	ENSP00000467141.1:p.Leu34495Pro	1	2.48468e-05	FALSE
chr2	179449465	G	A	TTN	missense_variant	ENST00000589042.1:c.64903C>T	ENSP00000467141.1:p.Arg21635Cys	1	2.48562e-05	TRUE
chr2	179425763	C	T	TTN	missense_variant	ENST00000589042.1:c.85096G>A	ENSP00000467141.1:p.Val28366Ile	1	2.48567e-05	FALSE
chr2	179399055	G	A	TTN	missense_variant	ENST00000589042.1:c.102287C>T	ENSP00000467141.1:p.Thr34096Ile	1	2.48591e-05	FALSE
chr2	179428522	G	A	TTN	missense_variant	ENST00000589042.1:c.82337C>T	ENSP00000467141.1:p.Ala27446Val	1	2.48719e-05	FALSE
chr2	179443930	T	C	TTN	missense_variant	ENST00000589042.1:c.67827A>G	ENSP00000467141.1:p.Ile22609Met	1	2.48785e-05	FALSE
chr2	179424158	G	A	TTN	missense_variant	ENST00000589042.1:c.86701C>T	ENSP00000467141.1:p.Arg28901Cys	1	2.48971e-05	FALSE
chr2	179484437	A	T	TTN	missense_variant	ENST00000589042.1:c.46607T>A	ENSP00000467141.1:p.Leu15536Gln	1	2.49074e-05	FALSE
chr2	179481666	C	G	TTN	missense_variant	ENST00000589042.1:c.47950G>C	ENSP00000467141.1:p.Val15984Leu	1	2.49091e-05	TRUE
chr2	179432820	T	G	TTN	missense_variant	ENST00000589042.1:c.78039A>C	ENSP00000467141.1:p.Glu26013Asp	1	2.49285e-05	FALSE
chr2	179434739	C	T	TTN	missense_variant	ENST00000589042.1:c.76120G>A	ENSP00000467141.1:p.Asp25374Asn	1	2.49547e-05	TRUE
chr2	179439755	C	A	TTN	missense_variant	ENST00000589042.1:c.71104G>T	ENSP00000467141.1:p.Gly23702Trp	1	2.503e-05	FALSE
chr2	179480482	C	T	TTN	missense_variant	ENST00000589042.1:c.48346G>A	ENSP00000467141.1:p.Val16116Ile	1	2.50359e-05	FALSE
chr2	179432342	T	G	TTN	missense_variant	ENST00000589042.1:c.78517A>C	ENSP00000467141.1:p.Ser26173Arg	1	2.50534e-05	TRUE
chr2	179435026	C	T	TTN	missense_variant	ENST00000589042.1:c.75833G>A	ENSP00000467141.1:p.Arg25278His	1	2.50656e-05	FALSE
chr2	179468921	G	A	TTN	missense_variant	ENST00000589042.1:c.54493C>T	ENSP00000467141.1:p.Arg18165Cys	1	2.52934e-05	FALSE
chr2	179656845	A	T	TTN	missense_variant	ENST00000589042.1:c.1616T>A	ENSP00000467141.1:p.Ile539Asn	1	2.54634e-05	FALSE
chr2	179640926	C	A	TTN	missense_variant	ENST00000589042.1:c.5665G>T	ENSP00000467141.1:p.Val1889Phe	1	3.29489e-05	FALSE
chr2	179640736	T	C	TTN	missense_variant	ENST00000589042.1:c.5855A>G	ENSP00000467141.1:p.His1952Arg	1	3.29522e-05	FALSE
chr2	179641014	C	A	TTN	missense_variant	ENST00000589042.1:c.5577G>T	ENSP00000467141.1:p.Arg1859Ser	1	3.29522e-05	FALSE
chr2	179636163	C	T	TTN	missense_variant	ENST00000589042.1:c.7891G>A	ENSP00000467141.1:p.Val2631Ile	1	3.2981e-05	FALSE
chr2	179635178	G	A	TTN	missense_variant	ENST00000589042.1:c.8341C>T	ENSP00000467141.1:p.Leu2781Phe	1	3.29848e-05	FALSE
chr2	179654171	GCAGTAGCAACTGCTATT	-	TTN	inframe_deletion	ENST00000589042.1:c.1974_1991delAATAGCAGTTGCTACTGC	ENSP00000467141.1:p.Ile659_Ala664del	1	3.30262e-05	TRUE
chr2	179410297	C	T	TTN	missense_variant	ENST00000589042.1:c.95540G>A	ENSP00000467141.1:p.Arg31847His	1	3.31225e-05	FALSE
chr2	179404310	T	C	TTN	missense_variant	ENST00000589042.1:c.98482A>G	ENSP00000467141.1:p.Ile32828Val	1	3.31285e-05	FALSE
chr2	179397655	C	T	TTN	missense_variant	ENST00000589042.1:c.103687G>A	ENSP00000467141.1:p.Val34563Met	1	3.31285e-05	FALSE
chr2	179435704	C	T	TTN	missense_variant	ENST00000589042.1:c.75155G>A	ENSP00000467141.1:p.Arg25052His	1	3.31477e-05	FALSE
chr2	179413637	C	T	TTN	missense_variant	ENST00000589042.1:c.92716G>A	ENSP00000467141.1:p.Asp30906Asn	1	3.31543e-05	FALSE
chr2	179402353	G	A	TTN	missense_variant	ENST00000589042.1:c.99581C>T	ENSP00000467141.1:p.Pro33194Leu	1	3.31884e-05	FALSE
chr2	179604912	C	T	TTN	missense_variant	ENST00000589042.1:c.13048G>A	ENSP00000467141.1:p.Val4350Met	1	3.32011e-05	FALSE
chr2	179423176	C	T	TTN	missense_variant	ENST00000589042.1:c.87010G>A	ENSP00000467141.1:p.Gly29004Ser	1	3.32497e-05	FALSE
chr2	179458924	C	T	TTN	missense_variant	ENST00000589042.1:c.58196G>A	ENSP00000467141.1:p.Arg19399Gln	1	3.32729e-05	FALSE
chr2	179449105	C	T	TTN	missense_variant	ENST00000589042.1:c.65173G>A	ENSP00000467141.1:p.Val21725Ile	1	3.33239e-05	FALSE
chr2	179403536	A	C	TTN	missense_variant	ENST00000589042.1:c.99020T>G	ENSP00000467141.1:p.Ile33007Ser	1	3.33717e-05	FALSE
chr2	179426656	C	G	TTN	missense_variant	ENST00000589042.1:c.84203G>C	ENSP00000467141.1:p.Ser28068Thr	1	3.34297e-05	FALSE
chr2	179602827	C	T	TTN	missense_variant	ENST00000589042.1:c.14353G>A	ENSP00000467141.1:p.Ala4785Thr	1	3.34638e-05	TRUE
chr2	179431945	G	C	TTN	missense_variant	ENST00000589042.1:c.78914C>G	ENSP00000467141.1:p.Ser26305Cys	1	3.35565e-05	FALSE
chr2	179477966	G	A	TTN	missense_variant	ENST00000589042.1:c.49570C>T	ENSP00000467141.1:p.Arg16524Cys	1	3.47337e-05	TRUE
chr2	179477511	C	T	TTN	missense_variant	ENST00000589042.1:c.49937G>A	ENSP00000467141.1:p.Arg16646Gln	1	3.50551e-05	FALSE
chr2	179438035	T	A	TTN	missense_variant	ENST00000589042.1:c.72824A>T	ENSP00000467141.1:p.Lys24275Ile	1	3.52255e-05	FALSE
chr2	179641295	C	T	TTN	missense_variant	ENST00000589042.1:c.5296G>A	ENSP00000467141.1:p.Val1766Ile	2	4.12548e-05	FALSE
chr2	179400234	C	T	TTN	missense_variant	ENST00000589042.1:c.101108G>A	ENSP00000467141.1:p.Arg33703Gln	1	4.1447e-05	FALSE
chr2	179396826	C	T	TTN	missense_variant	ENST00000589042.1:c.104516G>A	ENSP00000467141.1:p.Arg34839Gln	1	4.14862e-05	FALSE
chr2	179444692	T	C	TTN	missense_variant	ENST00000589042.1:c.67322A>G	ENSP00000467141.1:p.Glu22441Gly	1	4.15089e-05	FALSE
chr2	179432458	C	T	TTN	missense_variant	ENST00000589042.1:c.78401G>A	ENSP00000467141.1:p.Arg26134His	1	4.15766e-05	FALSE
chr2	179473599	T	A	TTN	missense_variant	ENST00000589042.1:c.52139A>T	ENSP00000467141.1:p.Asp17380Val	1	4.15766e-05	FALSE
chr2	179425136	C	T	TTN	missense_variant	ENST00000589042.1:c.85723G>A	ENSP00000467141.1:p.Glu28575Lys	1	4.16056e-05	FALSE
chr2	179463615	G	A	TTN	missense_variant	ENST00000589042.1:c.56822C>T	ENSP00000467141.1:p.Ala18941Val	1	4.17244e-05	FALSE
chr2	179427052	A	G	TTN	missense_variant	ENST00000589042.1:c.83807T>C	ENSP00000467141.1:p.Val27936Ala	1	4.18074e-05	FALSE
chr2	179439491	G	A	TTN	missense_variant	ENST00000589042.1:c.71368C>T	ENSP00000467141.1:p.Arg23790Cys	1	4.18081e-05	FALSE
chr2	179419254	C	T	TTN	missense_variant	ENST00000589042.1:c.88820G>A	ENSP00000467141.1:p.Arg29607Gln	1	4.18964e-05	FALSE
chr2	179466421	C	T	TTN	missense_variant	ENST00000589042.1:c.55396G>A	ENSP00000467141.1:p.Gly18466Arg	1	4.20847e-05	TRUE
chr2	179466477	G	A	TTN	missense_variant	ENST00000589042.1:c.55340C>T	ENSP00000467141.1:p.Pro18447Leu	1	4.21003e-05	FALSE
chr2	179401870	C	A	TTN	missense_variant	ENST00000589042.1:c.99966G>T	ENSP00000467141.1:p.Trp33322Cys	1	4.22983e-05	FALSE
chr2	179424439	C	T	TTN	missense_variant	ENST00000589042.1:c.86420G>A	ENSP00000467141.1:p.Arg28807His	1	4.31243e-05	FALSE
chr2	179506001	G	A	TTN	missense_variant	ENST00000589042.1:c.40600C>T	ENSP00000467141.1:p.Pro13534Ser	1	4.38712e-05	TRUE
chr2	179506000	G	C	TTN	missense_variant	ENST00000589042.1:c.40601C>G	ENSP00000467141.1:p.Pro13534Arg	1	4.3929e-05	TRUE
chr2	179467316	A	C	TTN	missense_variant, splice_region_variant	ENST00000589042.1:c.54813T>G	ENSP00000467141.1:p.Phe18271Leu	1	4.47948e-05	TRUE
chr2	179617861	C	T	TTN	missense_variant	ENST00000589042.1:c.11301G>A	ENSP00000467141.1:p.Met3767Ile	1	4.57013e-05	FALSE
chr2	179472917	G	C	TTN	missense_variant	ENST00000589042.1:c.52693C>G	ENSP00000467141.1:p.His17565Asp	1	4.89151e-05	TRUE
chr2	179639041	C	T	TTN	missense_variant	ENST00000589042.1:c.6950G>A	ENSP00000467141.1:p.Arg2317His	1	4.94503e-05	TRUE
chr2	179665278	C	T	TTN	missense_variant	ENST00000589042.1:c.427G>A	ENSP00000467141.1:p.Glu143Lys	1	4.94544e-05	FALSE
chr2	179641327	T	C	TTN	missense_variant	ENST00000589042.1:c.5264A>G	ENSP00000467141.1:p.Asn1755Ser	1	4.95009e-05	FALSE
chr2	179643640	G	A	TTN	missense_variant	ENST00000589042.1:c.4169C>T	ENSP00000467141.1:p.Pro1390Leu	1	4.96007e-05	FALSE
chr2	179472202	T	A	TTN	missense_variant	ENST00000589042.1:c.53213A>T	ENSP00000467141.1:p.Asp17738Val	1	4.97257e-05	FALSE
chr2	179441724	C	T	TTN	missense_variant	ENST00000589042.1:c.69338G>A	ENSP00000467141.1:p.Arg23113Gln	1	4.97413e-05	FALSE
chr2	179393641	A	C	TTN	missense_variant	ENST00000589042.1:c.106837T>G	ENSP00000467141.1:p.Ser35613Ala	1	4.97669e-05	FALSE
chr2	179440820	C	G	TTN	missense_variant	ENST00000589042.1:c.70039G>C	ENSP00000467141.1:p.Asp23347His	1	4.97777e-05	FALSE
chr2	179485877	C	T	TTN	missense_variant	ENST00000589042.1:c.45568G>A	ENSP00000467141.1:p.Val15190Ile	1	5.0091e-05	TRUE
chr2	179481856	C	T	TTN	missense_variant	ENST00000589042.1:c.47866G>A	ENSP00000467141.1:p.Asp15956Asn	1	5.12453e-05	FALSE
chr2	179438074	C	T	TTN	missense_variant	ENST00000589042.1:c.72785G>A	ENSP00000467141.1:p.Arg24262His	1	5.44316e-05	TRUE
chr2	179395852	G	A	TTN	missense_variant	ENST00000589042.1:c.105490C>T	ENSP00000467141.1:p.Arg35164Cys	1	5.79614e-05	FALSE
chr2	179395822	G	A	TTN	missense_variant	ENST00000589042.1:c.105520C>T	ENSP00000467141.1:p.Arg35174Cys	1	5.79624e-05	FALSE
chr2	179422714	T	G	TTN	missense_variant	ENST00000589042.1:c.87367A>C	ENSP00000467141.1:p.Ser29123Arg	1	5.79681e-05	FALSE
chr2	179396304	C	T	TTN	missense_variant	ENST00000589042.1:c.105038G>A	ENSP00000467141.1:p.Arg35013His	1	5.80114e-05	FALSE
chr2	179404873	G	A	TTN	missense_variant	ENST00000589042.1:c.98020C>T	ENSP00000467141.1:p.Arg32674Cys	1	5.80942e-05	FALSE
chr2	179472606	C	G	TTN	missense_variant	ENST00000589042.1:c.52908G>C	ENSP00000467141.1:p.Glu17636Asp	1	5.81106e-05	FALSE
chr2	179454027	C	T	TTN	missense_variant	ENST00000589042.1:c.62425G>A	ENSP00000467141.1:p.Ala20809Thr	1	5.81212e-05	FALSE
chr2	179605912	C	T	TTN	missense_variant	ENST00000589042.1:c.12048G>A	ENSP00000467141.1:p.Met4016Ile	1	5.8154e-05	FALSE
chr2	179449204	T	C	TTN	missense_variant	ENST00000589042.1:c.65074A>G	ENSP00000467141.1:p.Ile21692Val	2	5.81879e-05	FALSE
chr2	179425532	C	T	TTN	missense_variant	ENST00000589042.1:c.85327G>A	ENSP00000467141.1:p.Val28443Ile	1	5.8277e-05	FALSE
chr2	179406012	T	C	TTN	missense_variant	ENST00000589042.1:c.97792A>G	ENSP00000467141.1:p.Ile32598Val	1	6.03646e-05	TRUE
chr2	179474438	G	A	TTN	missense_variant	ENST00000589042.1:c.51712C>T	ENSP00000467141.1:p.Pro17238Ser	1	6.11354e-05	FALSE
chr2	179507003	G	A	TTN	missense_variant	ENST00000589042.1:c.40519C>T	ENSP00000467141.1:p.Arg13507Cys	1	6.23727e-05	TRUE
chr2	179398886	A	T	TTN	missense_variant	ENST00000589042.1:c.102456T>A	ENSP00000467141.1:p.His34152Gln	1	6.62526e-05	FALSE
chr2	179396364	G	A	TTN	missense_variant	ENST00000589042.1:c.104978C>T	ENSP00000467141.1:p.Thr34993Met	1	6.62866e-05	FALSE
chr2	179497044	C	T	TTN	missense_variant	ENST00000589042.1:c.43577G>A	ENSP00000467141.1:p.Arg14526Gln	1	6.66134e-05	TRUE
chr2	179432183	C	G	TTN	missense_variant	ENST00000589042.1:c.78676G>C	ENSP00000467141.1:p.Glu26226Gln	1	6.662e-05	FALSE
chr2	179431564	C	T	TTN	missense_variant	ENST00000589042.1:c.79295G>A	ENSP00000467141.1:p.Arg26432Gln	1	6.66289e-05	FALSE
chr2	179427284	T	C	TTN	missense_variant	ENST00000589042.1:c.83575A>G	ENSP00000467141.1:p.Lys27859Glu	1	6.72235e-05	FALSE
chr2	179444051	C	T	TTN	missense_variant	ENST00000589042.1:c.67706G>A	ENSP00000467141.1:p.Arg22569Gln	1	6.76533e-05	FALSE
chr2	179659200	C	T	TTN	missense_variant	ENST00000589042.1:c.1324G>A	ENSP00000467141.1:p.Val442Met	1	7.414e-05	FALSE
chr2	179397216	C	T	TTN	missense_variant	ENST00000589042.1:c.104126G>A	ENSP00000467141.1:p.Arg34709His	1	7.45366e-05	FALSE
chr2	179404186	C	T	TTN	missense_variant	ENST00000589042.1:c.98606G>A	ENSP00000467141.1:p.Arg32869His	2	7.45774e-05	FALSE
chr2	179437525	G	A	TTN	missense_variant	ENST00000589042.1:c.73334C>T	ENSP00000467141.1:p.Thr24445Ile	1	7.46467e-05	FALSE
chr2	179425894	C	T	TTN	missense_variant	ENST00000589042.1:c.84965G>A	ENSP00000467141.1:p.Arg28322His	1	7.46714e-05	FALSE
chr2	179436922	C	T	TTN	missense_variant	ENST00000589042.1:c.73937G>A	ENSP00000467141.1:p.Ser24646Asn	1	7.49039e-05	FALSE
chr2	179497134	C	T	TTN	missense_variant	ENST00000589042.1:c.43487G>A	ENSP00000467141.1:p.Arg14496Gln	1	7.90782e-05	TRUE
chr2	179504506	G	A	TTN	missense_variant	ENST00000589042.1:c.40796C>T	ENSP00000467141.1:p.Thr13599Ile	1	7.91014e-05	FALSE
chr2	179446405	C	T	TTN	missense_variant	ENST00000589042.1:c.66590G>A	ENSP00000467141.1:p.Arg22197Gln	1	7.94183e-05	FALSE
chr2	179443369	G	T	TTN	missense_variant	ENST00000589042.1:c.68298C>A	ENSP00000467141.1:p.Asp22766Glu	1	8.23768e-05	TRUE
chr2	179634994	C	G	TTN	missense_variant	ENST00000589042.1:c.8434G>C	ENSP00000467141.1:p.Val2812Leu	1	8.24307e-05	FALSE
chr2	179648805	C	T	TTN	missense_variant	ENST00000589042.1:c.2767G>A	ENSP00000467141.1:p.Glu923Lys	1	8.24348e-05	FALSE
chr2	179430442	T	C	TTN	missense_variant	ENST00000589042.1:c.80417A>G	ENSP00000467141.1:p.His26806Arg	1	8.28473e-05	FALSE
chr2	179457598	C	T	TTN	missense_variant	ENST00000589042.1:c.59248G>A	ENSP00000467141.1:p.Gly19750Ser	1	8.29022e-05	FALSE
chr2	179440757	T	C	TTN	missense_variant	ENST00000589042.1:c.70102A>G	ENSP00000467141.1:p.Ile23368Val	1	8.29421e-05	FALSE
chr2	179453984	C	T	TTN	missense_variant	ENST00000589042.1:c.62468G>A	ENSP00000467141.1:p.Arg20823His	1	8.29641e-05	FALSE
chr2	179650635	C	A	TTN	missense_variant	ENST00000589042.1:c.2310G>T	ENSP00000467141.1:p.Gln770His	1	9.06544e-05	FALSE
chr2	179438273	G	A	TTN	missense_variant	ENST00000589042.1:c.72586C>T	ENSP00000467141.1:p.Arg24196Cys	3	9.09372e-05	TRUE
chr2	179397619	G	A	TTN	missense_variant	ENST00000589042.1:c.103723C>T	ENSP00000467141.1:p.Arg34575Cys	1	9.11335e-05	FALSE
chr2	179437481	C	T	TTN	missense_variant	ENST00000589042.1:c.73378G>A	ENSP00000467141.1:p.Val24460Met	1	9.12212e-05	FALSE
chr2	179463490	C	T	TTN	missense_variant	ENST00000589042.1:c.56947G>A	ENSP00000467141.1:p.Ala18983Thr	1	9.13728e-05	FALSE
chr2	179469867	C	A	TTN	missense_variant	ENST00000589042.1:c.54037G>T	ENSP00000467141.1:p.Ala18013Ser	1	9.17309e-05	FALSE
chr2	179459149	G	A	TTN	missense_variant	ENST00000589042.1:c.58072C>T	ENSP00000467141.1:p.Arg19358Cys	1	9.21752e-05	FALSE
chr2	179421853	C	T	TTN	missense_variant	ENST00000589042.1:c.88028G>A	ENSP00000467141.1:p.Arg29343His	1	9.29635e-05	FALSE
chr2	179397925	C	T	TTN	missense_variant	ENST00000589042.1:c.103417G>A	ENSP00000467141.1:p.Val34473Ile	1	9.94283e-05	FALSE
chr2	179637980	C	T	TTN	missense_variant	ENST00000589042.1:c.7711G>A	ENSP00000467141.1:p.Glu2571Lys	1	9.97258e-05	FALSE
chr2	179460249	T	C	TTN	missense_variant	ENST00000589042.1:c.57832A>G	ENSP00000467141.1:p.Ile19278Val	1	0	TRUE
chr2	179497042	C	T	TTN	missense_variant	ENST00000589042.1:c.43579G>A	ENSP00000467141.1:p.Val14527Ile	1	0	TRUE
chr2	179485028	T	C	TTN	missense_variant	ENST00000589042.1:c.46220A>G	ENSP00000467141.1:p.Asp15407Gly	1	0	TRUE
chr2	179429496	C	G	TTN	missense_variant	ENST00000589042.1:c.81363G>C	ENSP00000467141.1:p.Lys27121Asn	1	0	TRUE
chr2	179401228	G	A	TTN	missense_variant	ENST00000589042.1:c.100246C>T	ENSP00000467141.1:p.Pro33416Ser	1	0	TRUE
chr2	179644768	C	T	TTN	missense_variant	ENST00000589042.1:c.3688G>A	ENSP00000467141.1:p.Ala1230Thr	1	0	FALSE
chr2	179458477	A	G	TTN	missense_variant	ENST00000589042.1:c.58550T>C	ENSP00000467141.1:p.Ile19517Thr	1	0	FALSE
chr2	179449686	C	A	TTN	missense_variant	ENST00000589042.1:c.64682G>T	ENSP00000467141.1:p.Gly21561Val	1	0	FALSE
chr2	179446708	C	G	TTN	missense_variant	ENST00000589042.1:c.66388G>C	ENSP00000467141.1:p.Val22130Leu	1	0	FALSE
chr2	179504781	C	T	TTN	missense_variant	ENST00000589042.1:c.40780G>A	ENSP00000467141.1:p.Glu13594Lys	1	0	FALSE
chr2	179454408	T	C	TTN	missense_variant	ENST00000589042.1:c.62044A>G	ENSP00000467141.1:p.Lys20682Glu	1	0	FALSE
chr2	179392175	C	G	TTN	missense_variant, splice_region_variant	ENST00000589042.1:c.107678G>C	ENSP00000467141.1:p.Arg35893Thr	1	0	FALSE
chr2	179497297	A	T	TTN	missense_variant	ENST00000589042.1:c.43436T>A	ENSP00000467141.1:p.Phe14479Tyr	1	0	FALSE
chr2	179665268	C	T	TTN	missense_variant	ENST00000589042.1:c.437G>A	ENSP00000467141.1:p.Ser146Asn	1	0	FALSE
chr2	179407050	T	G	TTN	missense_variant	ENST00000589042.1:c.97433A>C	ENSP00000467141.1:p.Asn32478Thr	1	0	FALSE
chr2	179422698	G	A	TTN	missense_variant	ENST00000589042.1:c.87383C>T	ENSP00000467141.1:p.Ala29128Val	1	0	FALSE
chr2	179411784	C	T	TTN	missense_variant	ENST00000589042.1:c.94468G>A	ENSP00000467141.1:p.Gly31490Ser	1	0	FALSE
chr2	179399494	T	C	TTN	missense_variant	ENST00000589042.1:c.101848A>G	ENSP00000467141.1:p.Arg33950Gly	1	0	FALSE
chr2	179394786	C	A	TTN	stop_gained	ENST00000589042.1:c.106432G>T	ENSP00000467141.1:p.Glu35478Ter	1	0	FALSE
chr2	179466276	G	A	TTN	missense_variant	ENST00000589042.1:c.55448C>T	ENSP00000467141.1:p.Pro18483Leu	1	0	FALSE
chr2	179446708	C	T	TTN	missense_variant	ENST00000589042.1:c.66388G>A	ENSP00000467141.1:p.Val22130Ile	1	0	FALSE
chr2	179505340	G	C	TTN	missense_variant	ENST00000589042.1:c.40651C>G	ENSP00000467141.1:p.Pro13551Ala	1	0	FALSE
chr2	179428346	T	C	TTN	missense_variant	ENST00000589042.1:c.82513A>G	ENSP00000467141.1:p.Ile27505Val	1	0	FALSE
chr2	179442548	C	T	TTN	missense_variant	ENST00000589042.1:c.68605G>A	ENSP00000467141.1:p.Gly22869Ser	1	0	FALSE
chr2	179648999	G	C	TTN	missense_variant	ENST00000589042.1:c.2573C>G	ENSP00000467141.1:p.Ser858Trp	1	0	FALSE
chr2	179455184	T	G	TTN	missense_variant	ENST00000589042.1:c.61268A>C	ENSP00000467141.1:p.Lys20423Thr	1	0	FALSE
chr2	179474874	C	A	TTN	missense_variant	ENST00000589042.1:c.51379G>T	ENSP00000467141.1:p.Val17127Phe	1	0	FALSE
chr2	179646991	T	C	TTN	missense_variant	ENST00000589042.1:c.3328A>G	ENSP00000467141.1:p.Lys1110Glu	1	0	FALSE
chr2	179643994	T	G	TTN	missense_variant	ENST00000589042.1:c.3925A>C	ENSP00000467141.1:p.Thr1309Pro	1	0	FALSE
chr2	179434905	C	A	TTN	missense_variant	ENST00000589042.1:c.75954G>T	ENSP00000467141.1:p.Lys25318Asn	1	0	FALSE
chr2	179456875	A	G	TTN	missense_variant	ENST00000589042.1:c.59756T>C	ENSP00000467141.1:p.Val19919Ala	1	0	FALSE
chr2	179395644	C	G	TTN	missense_variant	ENST00000589042.1:c.105698G>C	ENSP00000467141.1:p.Arg35233Thr	1	0	FALSE
chr2	179659701	A	T	TTN	missense_variant	ENST00000589042.1:c.1193T>A	ENSP00000467141.1:p.Val398Glu	1	0	FALSE
chr2	179464001	T	G	TTN	missense_variant	ENST00000589042.1:c.56519A>C	ENSP00000467141.1:p.Lys18840Thr	1	0	FALSE
chr2	179419407	C	T	TTN	missense_variant	ENST00000589042.1:c.88667G>A	ENSP00000467141.1:p.Arg29556Gln	1	0	FALSE
chr2	179402516	C	G	TTN	missense_variant	ENST00000589042.1:c.99418G>C	ENSP00000467141.1:p.Glu33140Gln	1	0	FALSE
chr2	179441553	G	T	TTN	missense_variant	ENST00000589042.1:c.69418C>A	ENSP00000467141.1:p.Pro23140Thr	1	0	FALSE
chr2	179477033	T	C	TTN	missense_variant	ENST00000589042.1:c.50219A>G	ENSP00000467141.1:p.Glu16740Gly	1	0	FALSE
chr2	179415801	A	T	TTN	missense_variant	ENST00000589042.1:c.91457T>A	ENSP00000467141.1:p.Leu30486His	1	0	FALSE
chr2	179451487	T	A	TTN	missense_variant	ENST00000589042.1:c.64141A>T	ENSP00000467141.1:p.Asn21381Tyr	1	0	FALSE
chr2	179639731	A	G	TTN	missense_variant	ENST00000589042.1:c.6707T>C	ENSP00000467141.1:p.Ile2236Thr	1	0	FALSE
chr2	179475763	A	T	TTN	missense_variant	ENST00000589042.1:c.51093T>A	ENSP00000467141.1:p.Asn17031Lys	1	0	FALSE
chr2	179397580	C	T	TTN	missense_variant	ENST00000589042.1:c.103762G>A	ENSP00000467141.1:p.Val34588Ile	1	0	FALSE
chr2	179399034	T	C	TTN	missense_variant	ENST00000589042.1:c.102308A>G	ENSP00000467141.1:p.Asn34103Ser	1	0	FALSE
chr2	179418731	C	T	TTN	missense_variant	ENST00000589042.1:c.89107G>A	ENSP00000467141.1:p.Asp29703Asn	2	0	FALSE
chr2	179629515	G	A	TTN	stop_gained	ENST00000589042.1:c.9727C>T	ENSP00000467141.1:p.Gln3243Ter	1	0	FALSE
chr2	179474669	C	T	TTN	missense_variant	ENST00000589042.1:c.51481G>A	ENSP00000467141.1:p.Ala17161Thr	1	0	FALSE
chr2	179604237	C	T	TTN	missense_variant	ENST00000589042.1:c.13723G>A	ENSP00000467141.1:p.Glu4575Lys	1	0	FALSE
chr2	179398630	G	A	TTN	missense_variant	ENST00000589042.1:c.102712C>T	ENSP00000467141.1:p.Arg34238Cys	1	0	FALSE
chr2	179408244	G	C	TTN	missense_variant	ENST00000589042.1:c.96456C>G	ENSP00000467141.1:p.Phe32152Leu	1	0	FALSE
chr2	179396837	T	A	TTN	missense_variant	ENST00000589042.1:c.104505A>T	ENSP00000467141.1:p.Arg34835Ser	1	0	FALSE
chr2	179404162	C	G	TTN	missense_variant	ENST00000589042.1:c.98630G>C	ENSP00000467141.1:p.Gly32877Ala	1	0	FALSE
chr2	179398845	G	C	TTN	missense_variant	ENST00000589042.1:c.102497C>G	ENSP00000467141.1:p.Thr34166Ser	1	0	FALSE
chr2	179441694	C	T	TTN	missense_variant	ENST00000589042.1:c.69368G>A	ENSP00000467141.1:p.Gly23123Glu	1	0	FALSE
chr2	179604615	T	C	TTN	missense_variant	ENST00000589042.1:c.13345A>G	ENSP00000467141.1:p.Lys4449Glu	1	0	FALSE
chr2	179409155	A	G	TTN	missense_variant	ENST00000589042.1:c.95801T>C	ENSP00000467141.1:p.Met31934Thr	1	0	FALSE
chr2	179482713	C	T	TTN	missense_variant	ENST00000589042.1:c.47365G>A	ENSP00000467141.1:p.Glu15789Lys	1	0	FALSE
chr2	179500705	A	C	TTN	missense_variant	ENST00000589042.1:c.41593T>G	ENSP00000467141.1:p.Cys13865Gly	1	0	FALSE
chr2	179479472	C	T	TTN	missense_variant	ENST00000589042.1:c.48769G>A	ENSP00000467141.1:p.Glu16257Lys	1	0	FALSE
chr2	179480508	T	C	TTN	missense_variant	ENST00000589042.1:c.48320A>G	ENSP00000467141.1:p.Asp16107Gly	1	0	FALSE
chr2	179479270	C	A	TTN	missense_variant	ENST00000589042.1:c.48971G>T	ENSP00000467141.1:p.Ser16324Ile	1	0	FALSE
chr2	179398560	G	T	TTN	missense_variant	ENST00000589042.1:c.102782C>A	ENSP00000467141.1:p.Thr34261Asn	1	0	FALSE
chr2	179469832	A	T	TTN	missense_variant	ENST00000589042.1:c.54072T>A	ENSP00000467141.1:p.Ser18024Arg	1	0	FALSE
chr2	179438500	A	G	TTN	missense_variant	ENST00000589042.1:c.72359T>C	ENSP00000467141.1:p.Leu24120Pro	1	0	FALSE
chr2	179423137	C	T	TTN	missense_variant	ENST00000589042.1:c.87049G>A	ENSP00000467141.1:p.Ala29017Thr	1	0	FALSE
chr2	179399017	C	T	TTN	missense_variant	ENST00000589042.1:c.102325G>A	ENSP00000467141.1:p.Ala34109Thr	1	0	FALSE
chr2	179413573	A	G	TTN	missense_variant	ENST00000589042.1:c.92780T>C	ENSP00000467141.1:p.Ile30927Thr	1	0	FALSE
chr2	179437462	T	C	TTN	missense_variant	ENST00000589042.1:c.73397A>G	ENSP00000467141.1:p.His24466Arg	1	0	FALSE
chr2	179424431	G	C	TTN	missense_variant	ENST00000589042.1:c.86428C>G	ENSP00000467141.1:p.Leu28810Val	1	0	FALSE
chr2	179393725	C	T	TTN	missense_variant	ENST00000589042.1:c.106753G>A	ENSP00000467141.1:p.Glu35585Lys	1	0	FALSE
chr2	179475756	C	T	TTN	missense_variant	ENST00000589042.1:c.51100G>A	ENSP00000467141.1:p.Gly17034Ser	1	0	FALSE
chr2	179398387	T	C	TTN	missense_variant	ENST00000589042.1:c.102955A>G	ENSP00000467141.1:p.Thr34319Ala	1	0	FALSE
chr2	179498372	A	T	TTN	missense_variant	ENST00000589042.1:c.42714T>A	ENSP00000467141.1:p.His14238Gln	1	0	FALSE
chr2	179498050	C	T	TTN	missense_variant	ENST00000589042.1:c.42950G>A	ENSP00000467141.1:p.Arg14317Gln	1	0	FALSE
chr2	179639018	C	T	TTN	missense_variant	ENST00000589042.1:c.6973G>A	ENSP00000467141.1:p.Val2325Ile	1	0	FALSE
chr2	179481608	A	G	TTN	missense_variant	ENST00000589042.1:c.48008T>C	ENSP00000467141.1:p.Leu16003Pro	1	0	FALSE
chr2	179439556	T	G	TTN	missense_variant	ENST00000589042.1:c.71303A>C	ENSP00000467141.1:p.Gln23768Pro	1	0	FALSE
chr2	179604901	G	-	TTN	frameshift_variant	ENST00000589042.1:c.13058delC	ENSP00000467141.1:p.Pro4353GlnfsTer14	1	0	FALSE
chr2	179456443	A	G	TTN	missense_variant	ENST00000589042.1:c.60103T>C	ENSP00000467141.1:p.Cys20035Arg	1	0	FALSE
chr2	179448349	T	C	TTN	missense_variant	ENST00000589042.1:c.65560A>G	ENSP00000467141.1:p.Ile21854Val	1	0	FALSE
chr2	179407815	ACGGCTGTGACA	-	TTN	inframe_deletion	ENST00000589042.1:c.96873_96884delTGTCACAGCCGT	ENSP00000467141.1:p.Val32292_Val32295del	1	0	FALSE
chr2	179433952	T	C	TTN	missense_variant	ENST00000589042.1:c.76907A>G	ENSP00000467141.1:p.Tyr25636Cys	1	0	FALSE
chr2	179439797	A	C	TTN	missense_variant	ENST00000589042.1:c.71062T>G	ENSP00000467141.1:p.Ser23688Ala	1	0	FALSE
chr2	179434193	T	C	TTN	missense_variant	ENST00000589042.1:c.76666A>G	ENSP00000467141.1:p.Ile25556Val	1	0	FALSE
chr2	179396832	A	G	TTN	missense_variant	ENST00000589042.1:c.104510T>C	ENSP00000467141.1:p.Leu34837Pro	1	0	FALSE
chr2	179417160	T	A	TTN	missense_variant	ENST00000589042.1:c.90467A>T	ENSP00000467141.1:p.Lys30156Met	1	0	FALSE
chr2	179437528	C	T	TTN	missense_variant	ENST00000589042.1:c.73331G>A	ENSP00000467141.1:p.Cys24444Tyr	1	0	FALSE
chr2	179647273	C	T	TTN	missense_variant	ENST00000589042.1:c.3157G>A	ENSP00000467141.1:p.Glu1053Lys	1	0	FALSE
chr2	179483554	G	A	TTN	stop_gained	ENST00000589042.1:c.46723C>T	ENSP00000467141.1:p.Gln15575Ter	1	0	FALSE
chr2	179498678	G	A	TTN	missense_variant	ENST00000589042.1:c.42548C>T	ENSP00000467141.1:p.Thr14183Ile	1	0	FALSE
chr2	179431738	T	C	TTN	missense_variant	ENST00000589042.1:c.79121A>G	ENSP00000467141.1:p.Glu26374Gly	1	0	FALSE
chr2	179427368	G	T	TTN	missense_variant	ENST00000589042.1:c.83491C>A	ENSP00000467141.1:p.Gln27831Lys	1	0	FALSE
chr2	179470179	-	GTTCAC	TTN	inframe_insertion	ENST00000589042.1:c.53837_53842dupGTGAAC	ENSP00000467141.1:p.Glu17947_Pro17948insArgGlu	1	0	FALSE
chr2	179497666	C	T	TTN	missense_variant	ENST00000589042.1:c.43192G>A	ENSP00000467141.1:p.Ala14398Thr	1	0	FALSE
chr2	179404992	C	T	TTN	missense_variant	ENST00000589042.1:c.97901G>A	ENSP00000467141.1:p.Gly32634Asp	2	0	FALSE
chr2	179486396	C	T	TTN	missense_variant	ENST00000589042.1:c.45155G>A	ENSP00000467141.1:p.Cys15052Tyr	1	0	FALSE
chr2	179440264	G	A	TTN	missense_variant	ENST00000589042.1:c.70595C>T	ENSP00000467141.1:p.Ala23532Val	1	0	FALSE
chr2	179639051	T	C	TTN	missense_variant	ENST00000589042.1:c.6940A>G	ENSP00000467141.1:p.Ile2314Val	1	0	FALSE
chr2	179391825	G	C	TTN	missense_variant	ENST00000589042.1:c.107890C>G	ENSP00000467141.1:p.Gln35964Glu	1	0	FALSE
chr2	179451944	G	T	TTN	missense_variant	ENST00000589042.1:c.63994C>A	ENSP00000467141.1:p.Pro21332Thr	1	0	FALSE
chr2	179466239	A	T	TTN	missense_variant	ENST00000589042.1:c.55485T>A	ENSP00000467141.1:p.Ser18495Arg	1	0	FALSE
chr2	179497402	G	T	TTN	missense_variant	ENST00000589042.1:c.43331C>A	ENSP00000467141.1:p.Thr14444Asn	1	0	FALSE
chr2	179605727	G	T	TTN	missense_variant	ENST00000589042.1:c.12233C>A	ENSP00000467141.1:p.Thr4078Asn	1	0	FALSE
chr22	19903286	A	G	TXNRD2	splice_donor_variant	ENST00000400521.1:c.528+2T>C		1	8.28171e-06	TRUE
chr22	19905709	C	T	TXNRD2	missense_variant	ENST00000400521.1:c.406G>A	ENSP00000383365.1:p.Val136Met	1	8.28308e-06	FALSE
chr22	19918586	C	T	TXNRD2	missense_variant	ENST00000400521.1:c.139G>A	ENSP00000383365.1:p.Gly47Arg	1	8.28569e-06	TRUE
chr22	19906443	C	T	TXNRD2	missense_variant	ENST00000400521.1:c.314G>A	ENSP00000383365.1:p.Gly105Asp	1	8.36302e-06	FALSE
chr22	19867743	C	T	TXNRD2	missense_variant	ENST00000400521.1:c.1234G>A	ENSP00000383365.1:p.Glu412Lys	1	1.67274e-05	TRUE
chr22	19906384	A	G	TXNRD2	missense_variant, splice_region_variant	ENST00000400521.1:c.373T>C	ENSP00000383365.1:p.Trp125Arg	1	1.68039e-05	FALSE
chr22	19864686	T	C	TXNRD2	missense_variant	ENST00000400521.1:c.1517A>G	ENSP00000383365.1:p.Lys506Arg	1	2.56012e-05	TRUE
chr22	19865947	T	G	TXNRD2	missense_variant	ENST00000400521.1:c.1289A>C	ENSP00000383365.1:p.His430Pro	1	4.97669e-05	FALSE
chr22	19898951	T	C	TXNRD2	missense_variant	ENST00000400521.1:c.611A>G	ENSP00000383365.1:p.Tyr204Cys	1	5.80191e-05	FALSE
chr22	19870897	C	T	TXNRD2	missense_variant	ENST00000400521.1:c.1037G>A	ENSP00000383365.1:p.Arg346Gln	1	8.30041e-05	FALSE
chr10	75758128	G	T	VCL	missense_variant	ENST00000211998.4:c.163G>T	ENSP00000211998.4:p.Val55Phe	1	0	TRUE
chr10	75849905	C	A	VCL	missense_variant	ENST00000211998.4:c.1301C>A	ENSP00000211998.4:p.Ser434Tyr	1	8.2375e-06	FALSE
chr10	75871796	A	C	VCL	missense_variant	ENST00000211998.4:c.2875A>C	ENSP00000211998.4:p.Asn959His	1	8.23791e-06	FALSE
chr10	75871682	G	A	VCL	missense_variant	ENST00000211998.4:c.2761G>A	ENSP00000211998.4:p.Ala921Thr	1	8.26214e-06	TRUE
chr10	75877789	G	C	VCL	missense_variant	ENST00000211998.4:c.3267G>C	ENSP00000211998.4:p.Glu1089Asp	1	2.47219e-05	FALSE
chr10	75877895	C	T	VCL	missense_variant	ENST00000211998.4:c.3373C>T	ENSP00000211998.4:p.Arg1125Cys	1	2.47341e-05	FALSE
chr10	75834567	G	A	VCL	missense_variant	ENST00000211998.4:c.689G>A	ENSP00000211998.4:p.Arg230His	1	2.47431e-05	FALSE
chr10	75865055	C	A	VCL	missense_variant	ENST00000211998.4:c.2378C>A	ENSP00000211998.4:p.Thr793Asn	1	3.29853e-05	FALSE
chr10	75842257	C	A	VCL	missense_variant	ENST00000211998.4:c.829C>A	ENSP00000211998.4:p.Leu277Met	1	4.12568e-05	FALSE
chr10	75863601	A	T	VCL	missense_variant	ENST00000211998.4:c.2046A>T	ENSP00000211998.4:p.Leu682Phe	1	6.58946e-05	FALSE
chr10	75855591	C	T	VCL	missense_variant	ENST00000211998.4:c.1721C>T	ENSP00000211998.4:p.Ser574Phe	1	9.09392e-05	FALSE
chr10	75857089	A	G	VCL	missense_variant, splice_region_variant	ENST00000211998.4:c.1871A>G	ENSP00000211998.4:p.Glu624Gly	1	0	FALSE
chr10	75849097	A	G	VCL	missense_variant	ENST00000211998.4:c.1166A>G	ENSP00000211998.4:p.Asp389Gly	1	0	FALSE
chr10	75871755	T	C	VCL	missense_variant	ENST00000211998.4:c.2834T>C	ENSP00000211998.4:p.Met945Thr	1	0	FALSE
chr1	16273613	C	T	ZBTB17	missense_variant	ENST00000375743.4:c.211G>A	ENSP00000364895.4:p.Gly71Arg	1	1.72655e-05	TRUE
chr1	16271611	C	T	ZBTB17	missense_variant	ENST00000375743.4:c.748G>A	ENSP00000364895.4:p.Val250Ile	1	7.98467e-05	TRUE
chr1	16268475	G	T	ZBTB17	missense_variant	ENST00000375743.4:c.2401C>A	ENSP00000364895.4:p.Pro801Thr	1	0	TRUE
chr1	16271243	C	G	ZBTB17	missense_variant	ENST00000375743.4:c.1019G>C	ENSP00000364895.4:p.Ser340Thr	1	0	FALSE
chr1	16272720	C	A	ZBTB17	missense_variant	ENST00000375743.4:c.464G>T	ENSP00000364895.4:p.Arg155Leu	1	0	FALSE
chr1	16268721	A	G	ZBTB17	missense_variant	ENST00000375743.4:c.2155T>C	ENSP00000364895.4:p.Cys719Arg	1	0	FALSE

## Sheet: Table S5
Supplemental Table 5 - Full list of rare variants carried by the previously published (Walsh et al, Genetics in Medicine, 2017)13 clinical DCM cohort from the Oxford Medical Genetics Laboratory.
Gene	Transcript	Variant	Protein	Variant class	Cases	ExAC frequency	Excluded by QC
ACTN2	ENST00000366578	c.556C>T	p.L186F	missense	1	8.237e-05	TRUE
ACTN2	ENST00000366578	c.130T>C	p.F44L	missense	1	0	FALSE
ACTN2	ENST00000366578	c.2289C>G	p.N763K	missense	1	0	FALSE
CRYAB	ENST00000526180	c.124A>G	p.T42A	missense	1	1.001e-05	FALSE
DES	ENST00000373960	c.449G>C	p.R150P	missense	1	0	TRUE
DES	ENST00000373960	c.832C>T	p.R278W	missense	1	0	FALSE
DES	ENST00000373960	c.1019G>A	p.G340D	missense	1	0	FALSE
DSC2	ENST00000280904	c.799G>C	p.A267P	missense	1	0	FALSE
DSG2	ENST00000261590	c.98A>G	p.N33S	missense	1	1.661e-05	FALSE
DSP	ENST00000379802	c.860A>G	p.N287S	missense	1	8.24e-06	TRUE
DSP	ENST00000379802	c.4670C>T	p.T1557M	missense	1	8.34e-06	TRUE
DSP	ENST00000379802	c.131G>A	p.R44Q	missense	1	0	TRUE
DSP	ENST00000379802	c.7847C>T	p.S2616L	missense	1	8.28e-06	FALSE
DSP	ENST00000379802	c.4022G>A	p.R1341H	missense	1	7.466e-05	FALSE
DSP	ENST00000379802	c.521G>T	p.C174F	missense	1	5.765e-05	FALSE
DSP	ENST00000379802	c.353T>A	p.M118K	missense	1	0	FALSE
DSP	ENST00000379802	c.448C>T	p.R150X	nonsense	1	0	FALSE
DSP	ENST00000379802	c.478C>T	p.R160X	nonsense	1	0	FALSE
DSP	ENST00000379802	c.859A>G	p.N287D	missense	1	0	FALSE
DSP	ENST00000379802	c.868G>A	p.E290K	missense	1	0	FALSE
DSP	ENST00000379802	c.939+1G>A		essential splice site	1	0	FALSE
DSP	ENST00000379802	c.1124dup	p.Asn375Lysfs*9	frameshift	1	0	FALSE
DSP	ENST00000379802	c.1381A>G	p.I461V	missense	1	0	FALSE
DSP	ENST00000379802	c.1764_1766dup	p.Glu589dup	inframe	1	0	FALSE
DSP	ENST00000379802	c.2900C>G	p.S967X	nonsense	1	0	FALSE
DSP	ENST00000379802	c.3133C>T	p.R1045X	nonsense	1	0	FALSE
DSP	ENST00000379802	c.3735_3741dup	p.Asp1248Lysfs*7	frameshift	1	0	FALSE
DSP	ENST00000379802	c.3751G>A	p.D1251N	missense	1	0	FALSE
DSP	ENST00000379802	c.4221A>C	p.E1407D	missense	1	0	FALSE
DSP	ENST00000379802	c.4711C>T	p.Q1571X	nonsense	1	0	FALSE
DSP	ENST00000379802	c.6788T>C	p.I2263T	missense	1	0	FALSE
DSP	ENST00000379802	c.8188del	p.Gln2730Serfs*16	frameshift	1	0	FALSE
JUP	ENST00000393930	c.578T>C	p.M193T	missense	1	4.344e-05	FALSE
JUP	ENST00000393930	c.1129C>A	p.R377S	missense	1	2.476e-05	FALSE
LMNA	ENST00000368300	c.1622G>A	p.R541H	missense	1	9.35e-05	TRUE
LMNA	ENST00000368300	c.175C>A	p.L59M	missense	1	0	TRUE
LMNA	ENST00000368300	c.356+2T>G		essential splice site	1	0	TRUE
LMNA	ENST00000368300	c.868G>A	p.E290K	missense	1	0	FALSE
LMNA	ENST00000368300	c.640-2A>G		essential splice site	1	0	FALSE
LMNA	ENST00000368300	c.811-2A>C		essential splice site	1	0	FALSE
LMNA	ENST00000368300	c.961C>T	p.R321X	nonsense	2	0	FALSE
LMNA	ENST00000368300	c.970del	p.Glu324Argfs*156	frameshift	1	0	FALSE
LMNA	ENST00000368300	c.1046G>A	p.R349Q	missense	1	0	FALSE
LMNA	ENST00000368300	c.1304_1307del	p.Arg435Leufs*44	frameshift	1	0	FALSE
MYBPC3	ENST00000545968	c.2671C>T	p.R891W	missense	1	3.138e-05	TRUE
MYBPC3	ENST00000545968	c.148A>G	p.S50G	missense	1	3.887e-05	TRUE
MYBPC3	ENST00000545968	c.818G>A	p.R273H	missense	1	4.268e-05	TRUE
MYBPC3	ENST00000545968	c.1724G>T	p.G575V	missense	1	0	TRUE
MYBPC3	ENST00000545968	c.2429G>A	p.R810H	missense	1	3.319e-05	FALSE
MYBPC3	ENST00000545968	c.2300A>G	p.K767R	missense	1	1.659e-05	FALSE
MYBPC3	ENST00000545968	c.3154A>G	p.M1052V	missense	1	3.327e-05	FALSE
MYBPC3	ENST00000545968	c.1123G>A	p.V375M	missense	1	9.39e-06	FALSE
MYBPC3	ENST00000545968	c.596T>G	p.L199R	missense	1	0	FALSE
MYH7	ENST00000355349	c.2456G>A	p.R819Q	missense	1	8.24e-06	TRUE
MYH7	ENST00000355349	c.5530G>A	p.E1844K	missense	2	8.26e-06	TRUE
MYH7	ENST00000355349	c.4004C>T	p.S1335L	missense	1	3.364e-05	TRUE
MYH7	ENST00000355349	c.3464G>A	p.G1155E	missense	1	0	TRUE
MYH7	ENST00000355349	c.728G>A	p.R243H	missense	1	8.24e-06	FALSE
MYH7	ENST00000355349	c.5329G>A	p.A1777T	missense	1	4.118e-05	FALSE
MYH7	ENST00000355349	c.589G>A	p.V197I	missense	1	1.647e-05	FALSE
MYH7	ENST00000355349	c.1045A>G	p.M349V	missense	1	2.471e-05	FALSE
MYH7	ENST00000355349	c.541G>A	p.G181R	missense	1	8.24e-06	FALSE
MYH7	ENST00000355349	c.431G>T	p.G144V	missense	2	0	FALSE
MYH7	ENST00000355349	c.532G>A	p.G178R	missense	2	0	FALSE
MYH7	ENST00000355349	c.2015G>T	p.C672F	missense	1	0	FALSE
MYH7	ENST00000355349	c.2441T>G	p.I814S	missense	1	0	FALSE
MYH7	ENST00000355349	c.2455C>T	p.R819W	missense	1	0	FALSE
MYH7	ENST00000355349	c.2682A>C	p.E894D	missense	1	0	FALSE
MYH7	ENST00000355349	c.3284A>G	p.E1095G	missense	1	0	FALSE
MYH7	ENST00000355349	c.4048G>A	p.E1350K	missense	1	0	FALSE
MYH7	ENST00000355349	c.4300C>T	p.R1434C	missense	2	0	FALSE
MYH7	ENST00000355349	c.4638G>T	p.E1546D	missense	1	0	FALSE
MYH7	ENST00000355349	c.4643A>T	p.E1548V	missense	1	0	FALSE
MYH7	ENST00000355349	c.5020G>T	p.V1674L	missense	1	0	FALSE
PKP2	ENST00000070846	c.2447C>G	p.T816S	missense	1	0	FALSE
PKP2	ENST00000070846	c.2623G>T	p.A875S	missense	1	0	FALSE
SCN5A	ENST00000333535	c.665G>A	p.R222Q	missense	3	0	TRUE
SCN5A	ENST00000333535	c.5872C>T	p.R1958X	nonsense	1	7.039e-05	FALSE
SCN5A	ENST00000333535	c.1417G>T	p.E473X	nonsense	1	0	FALSE
SCN5A	ENST00000333535	c.1983_2002dup	p.Val668Glyfs*16	frameshift	1	0	FALSE
SCN5A	ENST00000333535	c.2440C>T	p.R814W	missense	1	0	FALSE
TNNI3	ENST00000344887	c.470C>T	p.A157V	missense	1	0	FALSE
TNNI3	ENST00000344887	c.557G>A	p.R186Q	missense	1	0	FALSE
TNNT2	ENST00000367318	c.391C>T	p.R131W	missense	1	8.64e-06	TRUE
TNNT2	ENST00000367318	c.421C>T	p.R141W	missense	1	0	TRUE
TNNT2	ENST00000367318	c.476G>A	p.R159Q	missense	1	0	FALSE
TNNT2	ENST00000367318	c.613C>T	p.R205W	missense	1	0	FALSE
TNNT2	ENST00000367318	c.629_631delAGA		inframe	7	0	FALSE
TPM1	ENST00000403994	c.337C>G	p.L113V	missense	1	0	FALSE
TPM1	ENST00000403994	c.359C>T	p.A120V	missense	1	0	FALSE
TPM1	ENST00000403994	c.368G>C	p.S123T	missense	1	0	FALSE
TPM1	ENST00000403994	c.688G>A	p.D230N	missense	1	0	FALSE
TPM1	ENST00000403994	c.695T>G	p.L232R	missense	1	0	FALSE
TTN	ENST00000589042	c.56572C>T	p.R18858X	nonsense	1	2.722e-05	TRUE
TTN	ENST00000589042	c.31035T>G	p.Y10345X	nonsense	1	0	TRUE
TTN	ENST00000589042	c.88727delC	p.Thr29576LysfsTer36	frameshift	1	8.28e-06	FALSE
TTN	ENST00000589042	c.64453C>T	p.R21485X	nonsense	1	2.508e-05	FALSE
TTN	ENST00000589042	c.44272C>T	p.R14758X	nonsense	1	8.31e-06	FALSE
TTN	ENST00000589042	c.12358C>T	p.Q4120X	nonsense	1	8.29e-06	FALSE
TTN	ENST00000589042	c.12742C>T	p.Q4248X	nonsense	1	0	FALSE
TTN	ENST00000589042	c.13900G>T	p.E4634X	nonsense	1	0	FALSE
TTN	ENST00000589042	c.14194C>T	p.Q4732X	nonsense	1	0	FALSE
TTN	ENST00000589042	c.16077del	p.Phe5359Leufs*28	frameshift	1	0	FALSE
TTN	ENST00000589042	c.24019C>T	p.R8007X	nonsense	1	0	FALSE
TTN	ENST00000589042	c.35083G>T	p.E11695X	nonsense	1	0	FALSE
TTN	ENST00000589042	c.46803G>A	p.W15601X	nonsense	1	0	FALSE
TTN	ENST00000589042	c.46925_46928del	p.Lys15642Metfs*10	frameshift	1	0	FALSE
TTN	ENST00000589042	c.47314C>T	p.R15772X	nonsense	1	0	FALSE
TTN	ENST00000589042	c.51436C>T	p.Q17146X	nonsense	1	0	FALSE
TTN	ENST00000589042	c.51444del	p.Asp17149Ilefs*4	frameshift	1	0	FALSE
TTN	ENST00000589042	c.60163_60164del	p.Ile20055Cysfs*7	frameshift	1	0	FALSE
TTN	ENST00000589042	c.60643_60644del	p.Arg20215Glufs*13	frameshift	1	0	FALSE
TTN	ENST00000589042	c.60940del	p.Thr20314Leufs*5	frameshift	1	0	FALSE
TTN	ENST00000589042	c.61495C>T	p.R20499X	nonsense	1	0	FALSE
TTN	ENST00000589042	c.62722C>T	p.R20908X	nonsense	1	0	FALSE
TTN	ENST00000589042	c.63025C>T	p.R21009X	nonsense	1	0	FALSE
TTN	ENST00000589042	c.63625C>T	p.R21209X	nonsense	1	0	FALSE
TTN	ENST00000589042	c.67952_67955dup	p.Lys22652Asnfs*4	frameshift	1	0	FALSE
TTN	ENST00000589042	c.70200_70203dup	p.Ile23402Aspfs*6	frameshift	1	0	FALSE
TTN	ENST00000589042	c.70563dup	p.Glu23522Argfs*10	frameshift	1	0	FALSE
TTN	ENST00000589042	c.74104C>T	p.Q24702X	nonsense	1	0	FALSE
TTN	ENST00000589042	c.75633_75636dup	p.Val25213Cysfs*25	frameshift	1	0	FALSE
TTN	ENST00000589042	c.76822del	p.Leu25608*	frameshift	1	0	FALSE
TTN	ENST00000589042	c.76865G>A	p.W25622X	nonsense	1	0	FALSE
TTN	ENST00000589042	c.82470G>A	p.W27490X	nonsense	1	0	FALSE
TTN	ENST00000589042	c.85238del	p.Thr28413Ilefs*3	frameshift	1	0	FALSE
TTN	ENST00000589042	c.85713G>A	p.W28571X	nonsense	1	0	FALSE
TTN	ENST00000589042	c.85946del	p.Val28649Glyfs*20	frameshift	1	0	FALSE
TTN	ENST00000589042	c.86229delinsAA	p.Ile28744Asnfs*12	frameshift	1	0	FALSE
TTN	ENST00000589042	c.89787del	p.Val29930Cysfs*36	frameshift	1	0	FALSE
TTN	ENST00000589042	c.92652_92659del	p.Asp30885Serfs*3	frameshift	1	0	FALSE
TTN	ENST00000589042	c.97417del	p.Arg32473Valfs*19	frameshift	2	0	FALSE
TTN	ENST00000589042	c.98265_98268dup	p.His32757Asnfs*4	frameshift	1	0	FALSE
TTN	ENST00000589042	c.98504_98505del	p.Arg32835Thrfs*5	frameshift	1	0	FALSE
TTN	ENST00000589042	c.98506C>T	p.R32836X	nonsense	1	0	FALSE
TTN	ENST00000589042	c.99058del	p.Glu33020Argfs*41	frameshift	1	0	FALSE
TTN	ENST00000589042	c.100825C>T	p.R33609X	nonsense	1	0	FALSE

## Sheet: Table S6
Supplemental Table 6 - Full list of rare variants carried by the previously published (Pugh et al, Genetics in Medicine, 2014 and Walsh et al, Genetics in Medicine, 2017)13,14 diagnostic referral DCM cohort from the Laboratory of Molecular Medicine.
Gene	Transcript	Variant	Protein	Variant class	Cases	ExAC frequency	Excluded by QC
ABCC9	ENST00000261201	c.4613A>G	p.N1538S	missense	1	8.24e-06	TRUE
ABCC9	ENST00000261201	c.4352T>C	p.V1451A	missense	1	8.24e-06	TRUE
ABCC9	ENST00000261201	c.1142T>A	p.I381N	missense	1	8.25e-06	FALSE
ABCC9	ENST00000261201	c.169C>T	p.Q57X	nonsense	1	8.24e-06	FALSE
ABCC9	ENST00000261201	c.1987C>T	p.R663C	missense	1	7.419e-05	FALSE
ABCC9	ENST00000261201	c.1358G>C	p.G453A	missense	1	0	FALSE
ABCC9	ENST00000261201	c.2000C>A	p.T667K	missense	1	0	FALSE
ABCC9	ENST00000261201	c.2149G>A	p.A717T	missense	1	0	FALSE
ACTC1	ENST00000290378	c.616+1G>A		essential splice site	1	0	FALSE
ACTC1	ENST00000290378	c.7G>C	p.D3H	missense	1	0	FALSE
ACTC1	ENST00000290378	c.355G>C	p.E119Q	missense	1	0	FALSE
ACTC1	ENST00000290378	c.475G>A	p.D159N	missense	1	0	FALSE
ACTC1	ENST00000290378	c.806T>C	p.I269T	missense	1	0	FALSE
ACTN2	ENST00000366578	c.2003C>G	p.T668R	missense	1	4.942e-05	FALSE
ACTN2	ENST00000366578	c.1714C>T	p.R572W	missense	1	4.946e-05	FALSE
ACTN2	ENST00000366578	c.1384G>T	p.A462S	missense	1	1.655e-05	FALSE
ACTN2	ENST00000366578	c.343G>A	p.V115M	missense	1	0	FALSE
ACTN2	ENST00000366578	c.736A>G	p.M246V	missense	1	0	FALSE
CASQ2	ENST00000261448	c.1090dupG		frameshift	1	0	FALSE
CASQ2	ENST00000261448	c.781T>C	p.W261R	missense	1	0	FALSE
CRYAB	ENST00000526180	c.487C>T	p.R163C	missense	1	1.647e-05	FALSE
CSRP3	ENST00000533783	c.136A>C	p.S46R	missense	1	3.308e-05	TRUE
CSRP3	ENST00000533783	c.535A>G	p.T179A	missense	1	1.648e-05	FALSE
CSRP3	ENST00000533783	c.509-3_509-2delCA		essential splice site	1	2.472e-05	FALSE
CSRP3	ENST00000533783	c.148G>A	p.A50T	missense	1	4.132e-05	FALSE
DES	ENST00000373960	c.193G>A	p.G65S	missense	1	5.656e-05	TRUE
DES	ENST00000373960	c.38C>T	p.S13F	missense	1	0	TRUE
DES	ENST00000373960	c.127A>G	p.K43E	missense	1	0	TRUE
DES	ENST00000373960	c.1285C>T	p.R429X	nonsense	1	1.648e-05	FALSE
DES	ENST00000373960	c.600delG		frameshift	1	0	FALSE
DES	ENST00000373960	c.735+3A>G	p.Asp214_Glu245del	inframe	1	0	FALSE
DSC2	ENST00000280904	c.2446G>A	p.V816M	missense	1	1.648e-05	FALSE
DSG2	ENST00000261590	c.545A>G	p.N182S	missense	1	4.979e-05	FALSE
DSG2	ENST00000261590	c.3040G>A	p.V1014I	missense	1	4.972e-05	FALSE
DSP	ENST00000379802	c.943C>T	p.R315C	missense	2	7.456e-05	TRUE
DSP	ENST00000379802	c.8495G>T	p.G2832V	missense	1	8.35e-06	FALSE
DSP	ENST00000379802	c.939+1G>A		essential splice site	1	0	FALSE
DSP	ENST00000379802	c.2848dupA		frameshift	1	0	FALSE
DSP	ENST00000379802	c.8481_8492del	p.Ser2843_Arg2846del	inframe	1	4.973e-05	FALSE
DSP	ENST00000379802	c.607G>A	p.D203N	missense	1	0	FALSE
DSP	ENST00000379802	c.6885A>T	p.Q2295H	missense	1	0	FALSE
DSP	ENST00000379802	c.699G>A	p.W233X	nonsense	1	0	FALSE
EMD	ENST00000369842	c.571A>G	p.M191V	missense	1	0	FALSE
LAMA4	ENST00000424408	c.4831C>T	p.L1611F	missense	1	0	TRUE
LAMA4	ENST00000424408	c.2005G>A	p.A669T	missense	1	8.24e-06	TRUE
LAMA4	ENST00000424408	c.2069G>A	p.R690H	missense	1	2.471e-05	FALSE
LAMA4	ENST00000424408	c.4415G>A	p.R1472H	missense	1	9.889e-05	FALSE
LAMA4	ENST00000424408	c.1901C>G	p.A634G	missense	1	0	FALSE
LAMA4	ENST00000424408	c.2619G>T	p.Q873H	missense	1	0	FALSE
LAMP2	ENST00000200639	c.472A>G	p.T158A	missense	1	2.296e-05	FALSE
LAMP2	ENST00000200639	c.842A>G	p.Y281C	missense	1	0	FALSE
LDB3	ENST00000361373	c.1320_1343dup	p.Pro441_Ser448dup	inframe	1	0	TRUE
LDB3	ENST00000361373	c.826C>T	p.R276C	missense	1	8.26e-06	FALSE
LDB3	ENST00000361373	c.1472T>A	p.V491E	missense	1	3.305e-05	FALSE
LDB3	ENST00000361373	c.1910C>T	p.A637V	missense	1	6.594e-05	FALSE
LDB3	ENST00000361373	c.343G>A	p.G115S	missense	1	0	FALSE
LDB3	ENST00000361373	c.530C>A	p.A177D	missense	1	0	FALSE
LDB3	ENST00000361373	c.899C>A	p.T300N	missense	1	0	FALSE
LDB3	ENST00000361373	c.1475C>T	p.T492I	missense	1	0	FALSE
LDB3	ENST00000361373	c.1907G>A	p.C636Y	missense	1	0	FALSE
LDB3	ENST00000361373	c.2155A>G	p.K719E	missense	1	0	FALSE
LMNA	ENST00000368300	c.1003C>T	p.R335W	missense	3	0	TRUE
LMNA	ENST00000368300	c.350A>G	p.K117R	missense	1	6.893e-05	TRUE
LMNA	ENST00000368300	c.513+1G>C		essential splice site	1	0	TRUE
LMNA	ENST00000368300	c.154C>G	p.L52V	missense	1	0	TRUE
LMNA	ENST00000368300	c.356G>C	p.R119P	missense	1	0	TRUE
LMNA	ENST00000368300	c.481G>A	p.E161K	missense	2	0	TRUE
LMNA	ENST00000368300	c.1621C>T	p.R541C	missense	2	0	TRUE
LMNA	ENST00000368300	c.16C>T	p.Q6X	nonsense	1	0	TRUE
LMNA	ENST00000368300	c.992G>A	p.R331Q	missense	1	1.69e-05	FALSE
LMNA	ENST00000368300	c.868G>A	p.E290K	missense	1	0	FALSE
LMNA	ENST00000368300	c.1201C>T	p.R401C	missense	1	3.332e-05	FALSE
LMNA	ENST00000368300	c.976T>A	p.S326T	missense	1	5.954e-05	FALSE
LMNA	ENST00000368300	c.763delC		frameshift	1	0	FALSE
LMNA	ENST00000368300	c.958delC		frameshift	1	0	FALSE
LMNA	ENST00000368300	c.1526dupC	p.Thr510Tyrfs*42	frameshift	1	0	FALSE
LMNA	ENST00000368300	c.1111_1125del	p.Met371_Ala375del	inframe	1	0	FALSE
LMNA	ENST00000368300	c.266G>A	p.R89H	missense	1	0	FALSE
LMNA	ENST00000368300	c.436G>A	p.A146T	missense	1	0	FALSE
LMNA	ENST00000368300	c.448A>C	p.T150P	missense	1	0	FALSE
LMNA	ENST00000368300	c.739G>A	p.E247K	missense	1	0	FALSE
LMNA	ENST00000368300	c.799T>C	p.Y267H	missense	1	0	FALSE
LMNA	ENST00000368300	c.863C>G	p.A288G	missense	1	0	FALSE
LMNA	ENST00000368300	c.949G>A	p.E317K	missense	1	0	FALSE
LMNA	ENST00000368300	c.1106T>C	p.L369P	missense	1	0	FALSE
LMNA	ENST00000368300	c.1129C>T	p.R377C	missense	1	0	FALSE
LMNA	ENST00000368300	c.1412G>A	p.R471H	missense	1	0	FALSE
LMNA	ENST00000368300	c.1442A>G	p.Y481C	missense	1	0	FALSE
LMNA	ENST00000368300	c.673C>T	p.R225X	nonsense	2	0	FALSE
LMNA	ENST00000368300	c.700C>T	p.Q234X	nonsense	1	0	FALSE
LMNA	ENST00000368300	c.961C>T	p.R321X	nonsense	1	0	FALSE
MYBPC3	ENST00000545968	c.166G>A	p.G56S	missense	1	1.5e-05	TRUE
MYBPC3	ENST00000545968	c.745T>C	p.C249R	missense	1	1.003e-05	TRUE
MYBPC3	ENST00000545968	c.1373G>A	p.R458H	missense	1	4.424e-05	TRUE
MYBPC3	ENST00000545968	c.994G>A	p.E332K	missense	2	9.7e-06	TRUE
MYBPC3	ENST00000545968	c.2641G>A	p.V881I	missense	1	1.863e-05	TRUE
MYBPC3	ENST00000545968	c.2909G>A	p.R970Q	missense	1	3.251e-05	TRUE
MYBPC3	ENST00000545968	c.121C>T	p.R41C	missense	1	3.493e-05	TRUE
MYBPC3	ENST00000545968	c.713G>A	p.R238H	missense	1	7.431e-05	TRUE
MYBPC3	ENST00000545968	c.206G>A	p.R69Q	missense	1	2.494e-05	TRUE
MYBPC3	ENST00000545968	c.1246G>A	p.G416S	missense	1	2.898e-05	TRUE
MYBPC3	ENST00000545968	c.148A>G	p.S50G	missense	1	3.887e-05	TRUE
MYBPC3	ENST00000545968	c.529C>T	p.R177C	missense	2	6.27e-05	TRUE
MYBPC3	ENST00000545968	c.917G>A	p.R306Q	missense	1	3.694e-05	TRUE
MYBPC3	ENST00000545968	c.239delCinsGAGG		inframe	1	0	TRUE
MYBPC3	ENST00000545968	c.3005G>A	p.R1002Q	missense	1	4.654e-05	FALSE
MYBPC3	ENST00000545968	c.1422G>C	p.E474D	missense	1	0	FALSE
MYBPC3	ENST00000545968	c.1976T>C	p.I659T	missense	1	0	FALSE
MYBPC3	ENST00000545968	c.3677G>T	p.R1226L	missense	1	0	FALSE
MYH6	ENST00000356287	c.328G>A	p.A110T	missense	1	8.24e-06	TRUE
MYH6	ENST00000356287	c.485A>G	p.Y162C	missense	1	1.647e-05	TRUE
MYH6	ENST00000356287	c.5296A>G	p.M1766V	missense	1	0	FALSE
MYH7	ENST00000355349	c.3578G>A	p.R1193H	missense	1	0	TRUE
MYH7	ENST00000355349	c.1630A>G	p.T544A	missense	1	1.647e-05	TRUE
MYH7	ENST00000355349	c.4030C>T	p.R1344W	missense	1	1.659e-05	TRUE
MYH7	ENST00000355349	c.3982G>A	p.A1328T	missense	1	4.312e-05	TRUE
MYH7	ENST00000355349	c.2710C>T	p.R904C	missense	1	8.24e-06	TRUE
MYH7	ENST00000355349	c.1888C>T	p.P630S	missense	1	1.691e-05	TRUE
MYH7	ENST00000355349	c.3455A>T	p.E1152V	missense	1	0	TRUE
MYH7	ENST00000355349	c.4348G>A	p.D1450N	missense	1	8.24e-06	FALSE
MYH7	ENST00000355349	c.4985G>A	p.R1662H	missense	1	5.769e-05	FALSE
MYH7	ENST00000355349	c.184G>A	p.E62K	missense	1	8.24e-06	FALSE
MYH7	ENST00000355349	c.1892T>C	p.I631T	missense	1	1.654e-05	FALSE
MYH7	ENST00000355349	c.3856G>A	p.E1286K	missense	2	1.647e-05	FALSE
MYH7	ENST00000355349	c.709C>T	p.R237W	missense	1	8.24e-06	FALSE
MYH7	ENST00000355349	c.1700G>A	p.R567H	missense	1	1.647e-05	FALSE
MYH7	ENST00000355349	c.602T>C	p.I201T	missense	1	0	FALSE
MYH7	ENST00000355349	c.734G>A	p.G245E	missense	1	0	FALSE
MYH7	ENST00000355349	c.742A>T	p.I248F	missense	1	0	FALSE
MYH7	ENST00000355349	c.835G>A	p.A279T	missense	1	0	FALSE
MYH7	ENST00000355349	c.1106G>A	p.R369Q	missense	2	0	FALSE
MYH7	ENST00000355349	c.1402T>C	p.F468L	missense	1	0	FALSE
MYH7	ENST00000355349	c.1405G>T	p.D469Y	missense	2	0	FALSE
MYH7	ENST00000355349	c.1570A>G	p.I524V	missense	1	0	FALSE
MYH7	ENST00000355349	c.1573G>A	p.E525K	missense	1	0	FALSE
MYH7	ENST00000355349	c.1597A>G	p.I533V	missense	2	0	FALSE
MYH7	ENST00000355349	c.1791C>A	p.N597K	missense	1	0	FALSE
MYH7	ENST00000355349	c.2171T>A	p.I724N	missense	1	0	FALSE
MYH7	ENST00000355349	c.2348G>C	p.R783P	missense	1	0	FALSE
MYH7	ENST00000355349	c.2678C>T	p.A893V	missense	2	0	FALSE
MYH7	ENST00000355349	c.2683C>G	p.Q895E	missense	1	0	FALSE
MYH7	ENST00000355349	c.2711G>A	p.R904H	missense	2	0	FALSE
MYH7	ENST00000355349	c.2973G>T	p.K991N	missense	1	0	FALSE
MYH7	ENST00000355349	c.3734T>A	p.L1245Q	missense	1	0	FALSE
MYH7	ENST00000355349	c.4408T>C	p.S1470P	missense	1	0	FALSE
MYH7	ENST00000355349	c.4720C>T	p.R1574W	missense	1	0	FALSE
MYH7	ENST00000355349	c.5380C>G	p.Q1794E	missense	1	0	FALSE
MYH7	ENST00000355349	c.5401G>A	p.E1801K	missense	1	0	FALSE
MYH7	ENST00000355349	c.5740G>A	p.E1914K	missense	1	0	FALSE
MYH7	ENST00000355349	c.4411C>T	p.Q1471X	nonsense	1	0	FALSE
MYL2	ENST00000228841	c.31G>A	p.G11R	missense	1	1.662e-05	FALSE
NEXN	ENST00000334785	c.1996A>G	p.T666A	missense	1	1.692e-05	FALSE
NEXN	ENST00000334785	c.1053+1G>A		essential splice site	1	1.658e-05	FALSE
NEXN	ENST00000334785	c.1756_1758delAAG	p.Lys586del	inframe	1	1.662e-05	FALSE
PKP2	ENST00000070846	c.462C>G	p.S154R	missense	1	0	TRUE
PKP2	ENST00000070846	c.516C>A	p.S172R	missense	1	1.648e-05	TRUE
PKP2	ENST00000070846	c.473G>A	p.R158K	missense	1	6.597e-05	TRUE
PKP2	ENST00000070846	c.214G>T	p.V72L	missense	1	0	TRUE
PKP2	ENST00000070846	c.1889T>C	p.I630T	missense	1	1.648e-05	FALSE
PLN	ENST00000357525	c.61C>A	p.P21T	missense	1	5.779e-05	FALSE
PLN	ENST00000357525	c.37dupA		frameshift	1	0	FALSE
PLN	ENST00000357525	c.40_42delAGA		inframe	1	0	FALSE
PLN	ENST00000357525	c.43G>A	p.A15T	missense	1	0	FALSE
RBM20	ENST00000369519	c.2017C>T	p.R673W	missense	1	5.395e-05	TRUE
RBM20	ENST00000369519	c.1459G>A	p.V487M	missense	1	5.045e-05	TRUE
RBM20	ENST00000369519	c.1633G>A	p.V545I	missense	1	4.516e-05	TRUE
RBM20	ENST00000369519	c.3022C>T	p.R1008W	missense	1	4.597e-05	TRUE
RBM20	ENST00000369519	c.1907G>A	p.R636H	missense	1	0	TRUE
RBM20	ENST00000369519	c.1913C>T	p.P638L	missense	1	0	TRUE
RBM20	ENST00000369519	c.2108G>A	p.R703K	missense	1	0	TRUE
RBM20	ENST00000369519	c.2728A>C	p.T910P	missense	1	0	TRUE
RBM20	ENST00000369519	c.2737G>A	p.E913K	missense	1	0	TRUE
SGCD	ENST00000337851	c.394G>A	p.V132I	missense	1	9.737e-05	TRUE
SGCD	ENST00000337851	c.390delA		frameshift	1	0	TRUE
SGCD	ENST00000337851	c.731C>T	p.P244L	missense	1	4.975e-05	FALSE
SGCD	ENST00000337851	c.839C>A	p.S280Y	missense	1	0	FALSE
TAZ	ENST00000299328	c.208C>T	p.Q70X	nonsense	1	0	TRUE
TAZ	ENST00000299328	c.752G>T	p.R251L	missense	1	0	FALSE
TAZ	ENST00000299328	c.718G>C	p.G240R	missense	1	0	FALSE
TCAP	ENST00000309889	c.269C>T	p.P90L	missense	1	0	TRUE
TCAP	ENST00000309889	c.472C>A	p.R158S	missense	2	0	FALSE
TCAP	ENST00000309889	c.493C>G	p.Q165E	missense	1	0	FALSE
TCAP	ENST00000309889	c.388C>T	p.R130C	missense	1	5.866e-05	FALSE
TNNC1	ENST00000232975	c.442A>G	p.I148V	missense	1	8.29e-06	FALSE
TNNC1	ENST00000232975	c.394G>A	p.D132N	missense	1	0	FALSE
TNNC1	ENST00000232975	c.445G>A	p.D149N	missense	1	0	FALSE
TNNI3	ENST00000344887	c.65G>A	p.R22H	missense	1	0	TRUE
TNNI3	ENST00000344887	c.356C>A	p.T119N	missense	2	3.344e-05	FALSE
TNNI3	ENST00000344887	c.488C>T	p.A163V	missense	1	0	FALSE
TNNI3	ENST00000344887	c.544G>A	p.E182K	missense	1	0	FALSE
TNNI3	ENST00000344887	c.550G>A	p.E184K	missense	1	0	FALSE
TNNT2	ENST00000367318	c.421C>T	p.R141W	missense	5	0	TRUE
TNNT2	ENST00000367318	c.391C>T	p.R131W	missense	1	8.64e-06	TRUE
TNNT2	ENST00000367318	c.734C>T	p.A245V	missense	1	8.24e-06	TRUE
TNNT2	ENST00000367318	c.325C>T	p.H109Y	missense	1	0	FALSE
TNNT2	ENST00000367318	c.415C>T	p.R139C	missense	1	0	FALSE
TNNT2	ENST00000367318	c.178A>G	p.M60V	missense	1	4.946e-05	FALSE
TNNT2	ENST00000367318	c.629_631delAGA		inframe	11	0	FALSE
TNNT2	ENST00000367318	c.392G>A	p.R131Q	missense	1	0	FALSE
TNNT2	ENST00000367318	c.400C>G	p.R134G	missense	1	0	FALSE
TNNT2	ENST00000367318	c.416G>A	p.R139H	missense	1	0	FALSE
TNNT2	ENST00000367318	c.530C>A	p.A177D	missense	1	0	FALSE
TPM1	ENST00000403994	c.91G>A	p.A31T	missense	1	0	TRUE
TPM1	ENST00000403994	c.97G>A	p.E33K	missense	1	0	TRUE
TPM1	ENST00000403994	c.725C>T	p.A242V	missense	1	0	FALSE
TPM1	ENST00000403994	c.2delT	p.Met1?	frameshift	1	0	FALSE
TPM1	ENST00000403994	c.23T>G	p.M8R	missense	1	0	FALSE
TPM1	ENST00000403994	c.275T>C	p.I92T	missense	1	0	FALSE
TPM1	ENST00000403994	c.337C>G	p.L113V	missense	1	0	FALSE
TPM1	ENST00000403994	c.341A>G	p.E114G	missense	1	0	FALSE
TPM1	ENST00000403994	c.416A>T	p.E139V	missense	1	0	FALSE
TPM1	ENST00000403994	c.423G>C	p.M141I	missense	1	0	FALSE
TPM1	ENST00000403994	c.632C>G	p.A211G	missense	1	0	FALSE
TPM1	ENST00000403994	c.688G>A	p.D230N	missense	2	0	FALSE
TPM1	ENST00000403994	c.712C>T	p.R238W	missense	1	0	FALSE
TPM1	ENST00000403994	c.734C>T	p.S245L	missense	1	0	FALSE
TPM1	ENST00000403994	c.118G>T	p.Glu40X	nonsense	1	0	FALSE
TTN	ENST00000589042	c.5132C>T	p.S1711F	missense	1	1.651e-05	TRUE
TTN	ENST00000589042	c.86821+2T>A		essential splice site	1	8.91e-06	TRUE
TTN	ENST00000589042	c.62780G>A	p.R20927H	missense	1	8.5e-06	TRUE
TTN	ENST00000589042	c.54091A>G	p.S18031G	missense	1	8.31e-06	TRUE
TTN	ENST00000589042	c.58705G>A	p.D19569N	missense	1	1.712e-05	TRUE
TTN	ENST00000589042	c.98296G>T	p.D32766Y	missense	1	8.29e-06	TRUE
TTN	ENST00000589042	c.39749_39766delTTGCTCCTGAAGAGGAAA		inframe	1	0	TRUE
TTN	ENST00000589042	c.64903C>T	p.R21635C	missense	1	2.486e-05	TRUE
TTN	ENST00000589042	c.72488G>A	p.R24163H	missense	1	5.455e-05	TRUE
TTN	ENST00000589042	c.57847+1G>A		essential splice site	1	0	TRUE
TTN	ENST00000589042	c.41610delA	p.Val13871SerfsX7	frameshift	1	0	TRUE
TTN	ENST00000589042	c.26765G>A	p.Arg8922Gln	missense	1	0	TRUE
TTN	ENST00000589042	c.37432C>T	p.P12478S	missense	2	0	TRUE
TTN	ENST00000589042	c.85195G>A	p.E28399K	missense	1	1.661e-05	FALSE
TTN	ENST00000589042	c.25046C>G	p.A8349G	missense	1	8.31e-06	FALSE
TTN	ENST00000589042	c.6941T>C	p.I2314T	missense	1	8.24e-06	FALSE
TTN	ENST00000589042	c.58982G>A	p.G19661D	missense	1	1.66e-05	FALSE
TTN	ENST00000589042	c.99814C>T	p.L33272F	missense	1	9.56e-06	FALSE
TTN	ENST00000589042	c.94629A>G	p.I31543M	missense	1	6.657e-05	FALSE
TTN	ENST00000589042	c.43019T>C	p.I14340T	missense	1	8.31e-06	FALSE
TTN	ENST00000589042	c.6029A>G	p.Y2010C	missense	1	8.24e-06	FALSE
TTN	ENST00000589042	c.68272G>A	p.D22758N	missense	1	2.617e-05	FALSE
TTN	ENST00000589042	c.12587C>A	p.S4196X	nonsense	1	1.659e-05	FALSE
TTN	ENST00000589042	c.63632T>C	p.Val21211Ala	missense	1	0	FALSE
TTN	ENST00000589042	c.48395G>A	p.R16132H	missense	1	6.64e-05	FALSE
TTN	ENST00000589042	c.9674A>G	p.N3225S	missense	1	2.473e-05	FALSE
TTN	ENST00000589042	c.102638A>G	p.N34213S	missense	1	8.29e-06	FALSE
TTN	ENST00000589042	c.47887A>G	p.M15963V	missense	1	3.323e-05	FALSE
TTN	ENST00000589042	c.105590G>A	p.G35197D	missense	1	4.14e-05	FALSE
TTN	ENST00000589042	c.78980G>A	p.R26327Q	missense	1	4.981e-05	FALSE
TTN	ENST00000589042	c.99434G>A	p.R33145Q	missense	1	3.326e-05	FALSE
TTN	ENST00000589042	c.89947G>A	p.V29983M	missense	1	9.976e-05	FALSE
TTN	ENST00000589042	c.11450G>A	p.G3817D	missense	1	1.702e-05	FALSE
TTN	ENST00000589042	c.54167G>A	p.R18056Q	missense	1	2.603e-05	FALSE
TTN	ENST00000589042	c.96140C>T	p.T32047M	missense	1	5.798e-05	FALSE
TTN	ENST00000589042	c.1186G>A	p.A396T	missense	1	8.27e-06	FALSE
TTN	ENST00000589042	c.2605A>T	p.T869S	missense	1	4.122e-05	FALSE
TTN	ENST00000589042	c.102428T>C	p.M34143T	missense	1	7.453e-05	FALSE
TTN	ENST00000589042	c.93968C>T	p.A31323V	missense	1	5.799e-05	FALSE
TTN	ENST00000589042	c.6478A>G	p.T2160A	missense	1	1.65e-05	FALSE
TTN	ENST00000589042	c.55139T>C	p.I18380T	missense	1	5.024e-05	FALSE
TTN	ENST00000589042	c.74527A>G	p.N24843D	missense	1	3.348e-05	FALSE
TTN	ENST00000589042	c.54685G>A	p.V18229M	missense	1	9.115e-05	FALSE
TTN	ENST00000589042	c.5582G>A	p.R1861H	missense	1	8.238e-05	FALSE
TTN	ENST00000589042	c.98243G>A	p.R32748H	missense	1	6.631e-05	FALSE
TTN	ENST00000589042	c.96286G>A	p.A32096T	missense	1	6.65e-05	FALSE
TTN	ENST00000589042	c.107285G>A	p.R35762Q	missense	1	3.317e-05	FALSE
TTN	ENST00000589042	c.50647C>T	p.Pro16883Ser	missense	1	0	FALSE
TTN	ENST00000589042	c.18663A>C	p.E6221D	missense	1	9.961e-05	FALSE
TTN	ENST00000589042	c.24344G>A	p.S8115N	missense	1	8.374e-05	FALSE
TTN	ENST00000589042	c.67147G>A	p.G22383R	missense	1	5.81e-05	FALSE
TTN	ENST00000589042	c.89197_89197+2delGGT		essential splice site	1	0	FALSE
TTN	ENST00000589042	c.11657delA	p.Asp3886ValfsX22	frameshift	1	0	FALSE
TTN	ENST00000589042	c.44364delC	p.Tyr14789ThrfsX15	frameshift	1	0	FALSE
TTN	ENST00000589042	c.46069_46070delAT	p.Met15357ValfsX4	frameshift	1	0	FALSE
TTN	ENST00000589042	c.57215delG	p.Gly19072GlufsX12	frameshift	1	0	FALSE
TTN	ENST00000589042	c.57995delA	p.His19332ProfsX18	frameshift	3	0	FALSE
TTN	ENST00000589042	c.69458_69461dupAGAA	p.Asn23154LysfsX14	frameshift	1	0	FALSE
TTN	ENST00000589042	c.73845delA	p.Glu24615AspfsX9	frameshift	1	0	FALSE
TTN	ENST00000589042	c.77421_77422insC	p.Ser25808GlnfsX19	frameshift	1	0	FALSE
TTN	ENST00000589042	c.90587delA	p.Lys30196ArgfsX94	frameshift	1	0	FALSE
TTN	ENST00000589042	c.93897delT	p.Phe31299LeufsX14	frameshift	1	0	FALSE
TTN	ENST00000589042	c.15369_15371delGTT		inframe	1	0	FALSE
TTN	ENST00000589042	c.11140A>G	p.Ile3714Val	missense	1	0	FALSE
TTN	ENST00000589042	c.12037G>A	p.Ala4013Thr	missense	1	0	FALSE
TTN	ENST00000589042	c.19015T>C	p.Tyr6339His	missense	1	0	FALSE
TTN	ENST00000589042	c.20260A>G	p.Lys6754Glu	missense	1	0	FALSE
TTN	ENST00000589042	c.20742T>A	p.Phe6914Leu	missense	1	0	FALSE
TTN	ENST00000589042	c.22386T>G	p.Asp7462Glu	missense	1	0	FALSE
TTN	ENST00000589042	c.28754A>C	p.Glu9585Ala	missense	1	0	FALSE
TTN	ENST00000589042	c.39163A>G	p.Lys13055Glu	missense	1	0	FALSE
TTN	ENST00000589042	c.57415A>C	p.Ile19139Leu	missense	1	0	FALSE
TTN	ENST00000589042	c.58684A>G	p.Ile19562Val	missense	1	0	FALSE
TTN	ENST00000589042	c.62290G>C	p.Glu20764Gln	missense	1	0	FALSE
TTN	ENST00000589042	c.72985A>G	p.Asn24329Asp	missense	1	0	FALSE
TTN	ENST00000589042	c.77816A>C	p.Asp25939Ala	missense	1	0	FALSE
TTN	ENST00000589042	c.80608C>A	p.Pro26870Thr	missense	1	0	FALSE
TTN	ENST00000589042	c.84523T>C	p.Trp28175Arg	missense	1	0	FALSE
TTN	ENST00000589042	c.89766G>C	p.Lys29922Asn	missense	1	0	FALSE
TTN	ENST00000589042	c.91478A>G	p.Glu30493Gly	missense	1	0	FALSE
TTN	ENST00000589042	c.93472G>C	p.Asp31158His	missense	1	0	FALSE
TTN	ENST00000589042	c.105630A>C	p.Gln35210His	missense	1	0	FALSE
TTN	ENST00000589042	c.70181C>T	p.T23394M	missense	1	2.489e-05	FALSE
TTN	ENST00000589042	c.3469G>A	p.V1157I	missense	1	4.128e-05	FALSE
TTN	ENST00000589042	c.3034C>T	p.Arg1012X	nonsense	1	0	FALSE
TTN	ENST00000589042	c.45307C>T	p.Arg15103X	nonsense	1	0	FALSE
TTN	ENST00000589042	c.46773T>A	p.Tyr15591X	nonsense	1	0	FALSE
TTN	ENST00000589042	c.46782C>A	p.Tyr15594X	nonsense	1	0	FALSE
TTN	ENST00000589042	c.102949C>T	p.Gln34317X	nonsense	1	0	FALSE
VCL	ENST00000211998	c.3226C>T	p.R1076W	missense	1	1.529e-05	TRUE
VCL	ENST00000211998	c.1639C>T	p.R547X	nonsense	1	8.24e-06	FALSE
VCL	ENST00000211998	c.2852C>G	p.P951R	missense	1	8.24e-06	FALSE
VCL	ENST00000211998	c.1844C>T	p.A615V	missense	1	2.475e-05	FALSE
VCL	ENST00000211998	c.3373C>T	p.R1125C	missense	1	2.473e-05	FALSE
VCL	ENST00000211998	c.2444A>G	p.K815R	missense	1	1.648e-05	FALSE
VCL	ENST00000211998	c.659dupA		frameshift	1	0	FALSE
VCL	ENST00000211998	c.1390A>C	p.K464Q	missense	1	0	FALSE
VCL	ENST00000211998	c.3092G>A	p.R1031Q	missense	1	0	FALSE
VCL	ENST00000211998	c.952C>T	p.R318C	missense	1	2.472e-05	FALSE
VCL	ENST00000211998	c.562C>T	p.R188X	nonsense	1	0	FALSE
VCL	ENST00000211998	c.313C>T	p.R105X	nonsense	1	8.24e-06	FALSE

## Sheet: Table S7
Supplemental Table 7 - Full list of rare variants carried by the new diagnostic referral DCM cohort from the Laboratory of Molecular Medicine.
Gene	Transcript	Variant	Protein	Variant class	Cases	ExAC frequency	Excluded by QC
ABCC9	ENST00000261201	c.4591C>T	p.Pro1531Ser	missense	1	5.775e-05	FALSE
ABCC9	ENST00000261201	c.1933A>G	p.Lys645Glu	missense	1	0	FALSE
ACTC1	ENST00000290378	c.217A>G	p.Ile73Val	missense	1	1.648e-05	FALSE
ACTN2	ENST00000366578	c.895C>T	p.Arg299Cys	missense	1	0	TRUE
ACTN2	ENST00000366578	c.2602G>A	p.Ala868Thr	missense	1	4.954e-05	FALSE
BAG3	ENST00000369085	c.367C>T	p.Arg123X	nonsense	1	1.652e-05	FALSE
BAG3	ENST00000369085	c.467C>G	p.Ala156Gly	missense	1	2.6e-05	FALSE
BAG3	ENST00000369085	c.1118G>A	p.Cys373Tyr	missense	1	0	FALSE
BAG3	ENST00000369085	c.386C>T	p.Ala129Val	missense	1	0	FALSE
BAG3	ENST00000369085	c.695A>T	p.His232Leu	missense	1	0	FALSE
BAG3	ENST00000369085	c.730C>T	p.Gln244X	nonsense	1	0	FALSE
BAG3	ENST00000369085	c.77G>A	p.Trp26X	nonsense	1	0	FALSE
CASQ2	ENST00000261448	c.311A>C	p.Lys104Thr	missense	1	0	TRUE
DES	ENST00000373960	c.193G>A	p.Gly65Ser	missense	1	5.656e-05	TRUE
DES	ENST00000373960	c.347A>T	p.Asn116Ile	missense	1	0	TRUE
DES	ENST00000373960	c.376G>T	p.Val126Leu	missense	1	0	TRUE
DMD	ENST00000357033	c.3892G>A	p.Gly1298Arg	missense	1	6.898e-05	TRUE
DMD	ENST00000357033	c.43G>C	p.Asp15His	missense	1	0	TRUE
DMD	ENST00000357033	c.8582T>C	p.Val2861Ala	missense	1	8.242e-05	FALSE
DMD	ENST00000357033	c.1019C>T	p.Thr340Met	missense	1	0	FALSE
DMD	ENST00000357033	c.5208C>A	p.Asp1736Glu	missense	1	1.174e-05	FALSE
DMD	ENST00000357033	c.640G>A	p.Asp214Asn	missense	1	0	FALSE
DOLK	ENST00000372586	c.323A>G	p.Glu108Gly	missense	1	3.311e-05	FALSE
DOLK	ENST00000372586	c.434G>C	p.Gly145Ala	missense	1	1.654e-05	FALSE
DOLK	ENST00000372586	c.196C>T	p.Gln66X	nonsense	1	0	FALSE
DOLK	ENST00000372586	c.725G>A	p.Ser242Asn	missense	1	0	FALSE
DSC2	ENST00000280904	c.631-2A>G		essential splice site	1	8.27e-06	FALSE
DSC2	ENST00000280904	c.547C>T	p.Arg183Trp	missense	1	2.475e-05	FALSE
DSC2	ENST00000280904	c.2059G>C	p.Gly687Arg	missense	1	0	FALSE
DSC2	ENST00000280904	c.799G>C	p.Ala267Pro	missense	1	0	FALSE
DSG2	ENST00000261590	c.1525G>A	p.Asp509Asn	missense	1	4.97e-05	FALSE
DSG2	ENST00000261590	c.581C>T	p.Ser194Leu	missense	1	3.317e-05	FALSE
DSG2	ENST00000261590	c.1688T>G	p.Leu563Arg	missense	1	7.46e-05	FALSE
DSG2	ENST00000261590	c.2270T>C	p.Met757Thr	missense	1	0	FALSE
DSG2	ENST00000261590	c.308T>C	p.Val103Ala	missense	1	0	FALSE
DSP	ENST00000379802	c.6397G>A	p.Gly2133Ser	missense	1	3.306e-05	FALSE
DSP	ENST00000379802	c.992A>C	p.Gln331Pro	missense	1	8.26e-06	FALSE
DSP	ENST00000379802	c.1517C>T	p.Pro506Leu	missense	2	0	FALSE
DSP	ENST00000379802	c.3735_3741dupAAATCGA	p.Asp1248LysfsX7	frameshift	1	0	FALSE
DSP	ENST00000379802	c.5107A>T	p.Ile1703Phe	missense	1	0	FALSE
DSP	ENST00000379802	c.6275C>T	p.Ala2092Val	missense	1	0	FALSE
DSP	ENST00000379802	c.7924G>A	p.Val2642Ile	missense	1	0	FALSE
GATAD1	ENST00000287957	c.175_177dupGGC	p.Gly59dup	inframe	1	0	TRUE
ILK	ENST00000299421	c.1285A>G	p.Met429Val	missense	1	0	FALSE
LAMA4	ENST00000424408	c.1277G>A	p.Arg426His	missense	1	6.589e-05	TRUE
LAMA4	ENST00000424408	c.5359C>T	p.Arg1787Cys	missense	1	8.25e-06	FALSE
LAMA4	ENST00000424408	c.254A>G	p.Asn85Ser	missense	1	5.77e-05	FALSE
LAMA4	ENST00000424408	c.3494A>G	p.Asp1165Gly	missense	1	0	FALSE
LAMA4	ENST00000424408	c.4434A>C	p.Leu1478Phe	missense	1	0	FALSE
LAMA4	ENST00000424408	c.4675C>T	p.Arg1559X	nonsense	1	0	FALSE
LDB3	ENST00000361373	c.845C>T	p.Thr282Met	missense	1	2.486e-05	TRUE
LDB3	ENST00000361373	c.1153A>G	p.Ser385Gly	missense	1	8.54e-06	FALSE
LDB3	ENST00000361373	c.991G>A	p.Ala331Thr	missense	1	1.68e-05	FALSE
LMNA	ENST00000368300	c.232A>G	p.Lys78Glu	missense	1	0	TRUE
LMNA	ENST00000368300	c.356+1G>C		essential splice site	1	0	TRUE
LMNA	ENST00000368300	c.476delA	p.Glu159GlyfsX18	frameshift	1	0	TRUE
LMNA	ENST00000368300	c.1294C>T	p.Gln432X	nonsense	1	0	FALSE
LMNA	ENST00000368300	c.449C>T	p.Thr150Ile	missense	2	0	FALSE
LMNA	ENST00000368300	c.449C>T	p.Thr150Ile	missense	2	0	FALSE
MYBPC3	ENST00000545968	c.713G>A	p.Arg238His	missense	1	7.431e-05	TRUE
MYBPC3	ENST00000545968	c.3787C>T	p.Arg1263Trp	missense	1	3.362e-05	FALSE
MYBPC3	ENST00000545968	c.604A>C	p.Lys202Gln	missense	1	4.496e-05	FALSE
MYBPC3	ENST00000545968	c.1565C>T	p.Ala522Val	missense	1	2.494e-05	FALSE
MYBPC3	ENST00000545968	c.1504C>T	p.Arg502Trp	missense	1	2.486e-05	FALSE
MYBPC3	ENST00000545968	c.1670G>A	p.Gly557Asp	missense	1	0	FALSE
MYBPC3	ENST00000545968	c.3683G>C	p.Arg1228Pro	missense	1	0	FALSE
MYH6	ENST00000356287	c.879C>G	p.Asn293Lys	missense	1	8.24e-06	TRUE
MYH6	ENST00000356287	c.4828C>T	p.Arg1610Cys	missense	1	4.118e-05	FALSE
MYH6	ENST00000356287	c.2086C>T	p.Arg696Cys	missense	1	1.648e-05	FALSE
MYH6	ENST00000356287	c.5458C>T	p.Arg1820Trp	missense	1	6.59e-05	FALSE
MYH6	ENST00000356287	c.1108C>T	p.Arg370Trp	missense	1	3.296e-05	FALSE
MYH6	ENST00000356287	c.1628A>G	p.Lys543Arg	missense	1	4.942e-05	FALSE
MYH6	ENST00000356287	c.3995C>T	p.Ala1332Val	missense	1	0	FALSE
MYH7	ENST00000355349	c.3578G>A	p.Arg1193His	missense	1	0	TRUE
MYH7	ENST00000355349	c.2480G>T	p.Trp827Leu	missense	1	0	TRUE
MYH7	ENST00000355349	c.4076G>A	p.Arg1359His	missense	1	3.299e-05	TRUE
MYH7	ENST00000355349	c.4721G>A	p.Arg1574Gln	missense	1	2.472e-05	TRUE
MYH7	ENST00000355349	c.5588G>A	p.Arg1863Gln	missense	1	8.24e-06	TRUE
MYH7	ENST00000355349	c.1504A>G	p.Lys502Glu	missense	1	0	FALSE
MYH7	ENST00000355349	c.1570A>G	p.Ile524Val	missense	1	0	FALSE
MYH7	ENST00000355349	c.1640C>A	p.Thr547Asn	missense	1	0	FALSE
MYH7	ENST00000355349	c.1822T>G	p.Leu608Val	missense	1	0	FALSE
MYH7	ENST00000355349	c.2147G>A	p.Gly716Glu	missense	1	0	FALSE
MYH7	ENST00000355349	c.2242T>C	p.Ser748Pro	missense	1	0	FALSE
MYH7	ENST00000355349	c.5740G>A	p.Glu1914Lys	missense	1	0	FALSE
MYH7	ENST00000355349	c.725C>G	p.Ser242Cys	missense	1	0	FALSE
MYPN	ENST00000358913	c.3763G>A	p.Val1255Met	missense	1	4.119e-05	FALSE
MYPN	ENST00000358913	c.1741G>C	p.Val581Leu	missense	1	0	FALSE
MYPN	ENST00000358913	c.2134G>C	p.Ala712Pro	missense	1	0	FALSE
MYPN	ENST00000358913	c.2443A>G	p.Ile815Val	missense	1	0	FALSE
MYPN	ENST00000358913	c.54G>C	p.Glu18Asp	missense	1	0	FALSE
MYPN	ENST00000358913	c.637A>G	p.Ile213Val	missense	1	0	FALSE
NEXN	ENST00000334785	c.864G>T	p.Met288Ile	missense	1	8.41e-06	TRUE
NEXN	ENST00000334785	c.1174C>T	p.Arg392X	nonsense	1	8.54e-06	TRUE
NEXN	ENST00000334785	c.1609_1610insA	p.Leu537TyrfsX7	frameshift	1	8.34e-06	FALSE
NEXN	ENST00000334785	c.1053+1G>A		essential splice site	1	1.658e-05	FALSE
NEXN	ENST00000334785	c.1234A>G	p.Arg412Gly	missense	1	8.8e-06	FALSE
NEXN	ENST00000334785	c.1582_1584delGAA	p.Glu528del	inframe	1	0	FALSE
NEXN	ENST00000334785	c.1820_1822delGAG	p.Gly607del	inframe	1	0	FALSE
NEXN	ENST00000334785	c.1981G>A	p.Gly661Arg	missense	1	0	FALSE
NEXN	ENST00000334785	c.995_997delAAG	p.Glu332del	inframe	1	0	FALSE
PKP2	ENST00000070846	c.222C>A	p.Asn74Lys	missense	1	0	TRUE
PKP2	ENST00000070846	c.725C>T	p.Thr242Met	missense	1	9.084e-05	FALSE
PKP2	ENST00000070846	c.464G>C	p.Ser155Thr	missense	1	3.299e-05	FALSE
PKP2	ENST00000070846	c.1034+1G>T		essential splice site	1	0	FALSE
PLN	ENST00000357525	c.116T>G	p.Leu39X	nonsense	1	8.24e-06	FALSE
PRDM16	ENST00000270722	c.413C>T	p.Ser138Leu	missense	1	2.489e-05	TRUE
PRDM16	ENST00000270722	c.2089G>T	p.Ala697Ser	missense	1	1.665e-05	FALSE
PRDM16	ENST00000270722	c.1517C>T	p.Thr506Met	missense	2	7.584e-05	FALSE
RAF1	ENST00000251849	c.124_125delinsAT	p.Ala42Ile	missense	1	0	FALSE
RAF1	ENST00000251849	c.424G>T	p.Ala142Ser	missense	1	0	FALSE
RBM20	ENST00000369519	c.1529T>C	p.Phe510Ser	missense	1	9.39e-05	TRUE
RBM20	ENST00000369519	c.1024C>A	p.Pro342Thr	missense	1	0	TRUE
RBM20	ENST00000369519	c.1329C>G	p.Phe443Leu	missense	1	0	TRUE
RBM20	ENST00000369519	c.1913C>T	p.Pro638Leu	missense	1	0	TRUE
RBM20	ENST00000369519	c.2183_2185delAAG	p.Glu728del	inframe	1	0	TRUE
RBM20	ENST00000369519	c.2727_2741del	p.Thr910_Val914del	inframe	2	0	TRUE
RBM20	ENST00000369519	c.2727_2741del	p.Thr910_Val914del	inframe	2	0	TRUE
RBM20	ENST00000369519	c.3261_3262delinsG	p.Ser1087ArgfsX17	frameshift	2	0	TRUE
RBM20	ENST00000369519	c.3261_3262delinsG	p.Ser1087ArgfsX17	frameshift	2	0	TRUE
SCN5A	ENST00000333535	c.2240A>C	p.Glu747Ala	missense	1	8.32e-06	TRUE
SCN5A	ENST00000333535	c.1045G>A	p.Asp349Asn	missense	1	1.661e-05	TRUE
SCN5A	ENST00000333535	c.2441G>A	p.Arg814Gln	missense	1	1.762e-05	FALSE
SCN5A	ENST00000333535	c.280A>G	p.Ile94Val	missense	1	1.656e-05	FALSE
SCN5A	ENST00000333535	c.3847C>A	p.Leu1283Met	missense	1	0	FALSE
SCN5A	ENST00000333535	c.4351G>C	p.Val1451Leu	missense	1	0	FALSE
TCAP	ENST00000309889	c.37_39delGAG	p.Glu13del	inframe	1	0	FALSE
TNNC1	ENST00000232975	c.445G>A	p.Asp149Asn	missense	1	0	FALSE
TNNT2	ENST00000367318	c.571-1G>A		essential splice site	1	1.707e-05	TRUE
TNNT2	ENST00000367318	c.324_325delinsGT	p.His109Tyr	missense	1	0	FALSE
TNNT2	ENST00000367318	c.476G>A	p.Arg159Gln	missense	1	0	FALSE
TNNT2	ENST00000367318	c.487_489delGAG	p.Glu163del	inframe	1	0	FALSE
TNNT2	ENST00000367318	c.614G>C	p.Arg205Pro	missense	1	0	FALSE
TNNT2	ENST00000367318	c.629_631delAGA	p.Lys210del	inframe	4	0	FALSE
TNNT2	ENST00000367318	c.629_631delAGA	p.Lys210del	inframe	4	0	FALSE
TNNT2	ENST00000367318	c.629_631delAGA	p.Lys210del	inframe	4	0	FALSE
TNNT2	ENST00000367318	c.629_631delAGA	p.Lys210del	inframe	4	0	FALSE
TPM1	ENST00000403994	c.20_22dupAGA	p.Lys7_Met8insLys	inframe	1	0	FALSE
TPM1	ENST00000403994	c.364G>A	p.Glu122Lys	missense	1	0	FALSE
TPM1	ENST00000403994	c.424G>A	p.Glu142Lys	missense	2	0	FALSE
TPM1	ENST00000403994	c.496G>A	p.Ala166Thr	missense	1	0	FALSE
TTN	ENST00000589042	c.89357C>T	p.Thr29786Ile	missense	1	0	TRUE
TTN	ENST00000589042	c.39472G>A	p.Val13158Met	missense	1	0	TRUE
TTN	ENST00000589042	c.95923C>T	p.Leu31975Phe	missense	1	0	TRUE
TTN	ENST00000589042	c.101822G>C	p.Arg33941Thr	missense	1	8.34e-06	TRUE
TTN	ENST00000589042	c.20116G>A	p.Ala6706Thr	missense	1	0	TRUE
TTN	ENST00000589042	c.32515G>T	p.Ala10839Ser	missense	1	1.256e-05	TRUE
TTN	ENST00000589042	c.10045A>G	p.Thr3349Ala	missense	1	8.25e-06	TRUE
TTN	ENST00000589042	c.6949C>T	p.Arg2317Cys	missense	1	1.648e-05	TRUE
TTN	ENST00000589042	c.66479C>T	p.Pro22160Leu	missense	1	3.335e-05	TRUE
TTN	ENST00000589042	c.71981C>T	p.Ala23994Val	missense	1	8.3e-06	TRUE
TTN	ENST00000589042	c.99940C>T	p.Pro33314Ser	missense	1	1.679e-05	TRUE
TTN	ENST00000589042	c.9449G>A	p.Arg3150Gln	missense	1	1.649e-05	TRUE
TTN	ENST00000589042	c.81673G>A	p.Val27225Ile	missense	1	7.99e-05	TRUE
TTN	ENST00000589042	c.43544_43545insT	p.Phe14516IlefsX8	frameshift	1	0	TRUE
TTN	ENST00000589042	c.43702G>A	p.Val14568Ile	missense	1	0	TRUE
TTN	ENST00000589042	c.57070A>G	p.Ile19024Val	missense	1	0	FALSE
TTN	ENST00000589042	c.41G>T	p.Ser14Ile	missense	1	8.36e-06	FALSE
TTN	ENST00000589042	c.60571A>C	p.Ile20191Leu	missense	1	3.319e-05	FALSE
TTN	ENST00000589042	c.21227C>T	p.Ala7076Val	missense	1	8.33e-06	FALSE
TTN	ENST00000589042	c.25510A>C	p.Met8504Leu	missense	1	1.66e-05	FALSE
TTN	ENST00000589042	c.26744C>G	p.Ala8915Gly	missense	1	1.685e-05	FALSE
TTN	ENST00000589042	c.72331G>C	p.Ala24111Pro	missense	1	5.065e-05	FALSE
TTN	ENST00000589042	c.58394C>G	p.Thr19465Arg	missense	1	1.659e-05	FALSE
TTN	ENST00000589042	c.75155G>A	p.Arg25052His	missense	1	3.315e-05	FALSE
TTN	ENST00000589042	c.33445C>T	p.Pro11149Ser	missense	1	1.663e-05	FALSE
TTN	ENST00000589042	c.20468T>G	p.Val6823Gly	missense	1	4.164e-05	FALSE
TTN	ENST00000589042	c.60197C>T	p.Pro20066Leu	missense	1	5.804e-05	FALSE
TTN	ENST00000589042	c.80717G>A	p.Arg26906Gln	missense	1	8.3e-06	FALSE
TTN	ENST00000589042	c.9674A>G	p.Asn3225Ser	missense	1	2.473e-05	FALSE
TTN	ENST00000589042	c.99466C>T	p.His33156Tyr	missense	1	8.3e-06	FALSE
TTN	ENST00000589042	c.71789A>T	p.Lys23930Ile	missense	1	7.467e-05	FALSE
TTN	ENST00000589042	c.82021C>T	p.Arg27341Trp	missense	1	1.657e-05	FALSE
TTN	ENST00000589042	c.25942A>G	p.Lys8648Glu	missense	1	2.52e-05	FALSE
TTN	ENST00000589042	c.24922C>T	p.Pro8308Ser	missense	1	3.315e-05	FALSE
TTN	ENST00000589042	c.94553T>C	p.Val31518Ala	missense	1	7.892e-05	FALSE
TTN	ENST00000589042	c.69338G>A	p.Arg23113Gln	missense	1	4.974e-05	FALSE
TTN	ENST00000589042	c.63269A>T	p.Tyr21090Phe	missense	1	1.684e-05	FALSE
TTN	ENST00000589042	c.54104C>T	p.Ala18035Val	missense	1	4.165e-05	FALSE
TTN	ENST00000589042	c.54167G>A	p.Arg18056Gln	missense	1	2.603e-05	FALSE
TTN	ENST00000589042	c.44272C>T	p.Arg14758X	nonsense	1	8.31e-06	FALSE
TTN	ENST00000589042	c.16157T>C	p.Met5386Thr	missense	1	3.338e-05	FALSE
TTN	ENST00000589042	c.93107T>C	p.Met31036Thr	missense	1	2.489e-05	FALSE
TTN	ENST00000589042	c.103434C>A	p.Asp34478Glu	missense	1	6.627e-05	FALSE
TTN	ENST00000589042	c.90950T>C	p.Val30317Ala	missense	1	2.488e-05	FALSE
TTN	ENST00000589042	c.57860G>A	p.Arg19287His	missense	1	6.872e-05	FALSE
TTN	ENST00000589042	c.45247C>T	p.Arg15083Trp	missense	1	4.997e-05	FALSE
TTN	ENST00000589042	c.59360T>A	p.Ile19787Asn	missense	1	1.667e-05	FALSE
TTN	ENST00000589042	c.4262G>A	p.Arg1421Gln	missense	1	3.326e-05	FALSE
TTN	ENST00000589042	c.100397G>A	p.Arg33466His	missense	1	5.842e-05	FALSE
TTN	ENST00000589042	c.75490G>A	p.Asp25164Asn	missense	1	6.645e-05	FALSE
TTN	ENST00000589042	c.5582G>A	p.Arg1861His	missense	1	8.238e-05	FALSE
TTN	ENST00000589042	c.52927C>T	p.Arg17643Trp	missense	1	7.473e-05	FALSE
TTN	ENST00000589042	c.106100C>T	p.Thr35367Met	missense	1	2.485e-05	FALSE
TTN	ENST00000589042	c.4081A>C	p.Ile1361Leu	missense	1	1.652e-05	FALSE
TTN	ENST00000589042	c.56533A>C	p.Thr18845Pro	missense	1	5.355e-05	FALSE
TTN	ENST00000589042	c.101754T>G	p.Ser33918Arg	missense	1	0	FALSE
TTN	ENST00000589042	c.10241_10247delACACGTT	p.Tyr3414LeufsX7	frameshift	1	0	FALSE
TTN	ENST00000589042	c.13614_13615insT	p.Asn4539X	nonsense	1	0	FALSE
TTN	ENST00000589042	c.14813T>C	p.Phe4938Ser	missense	1	5.85e-05	FALSE
TTN	ENST00000589042	c.17846G>A	p.Arg5949Gln	missense	1	0	FALSE
TTN	ENST00000589042	c.19500T>A	p.His6500Gln	missense	2	0	FALSE
TTN	ENST00000589042	c.19500T>A	p.His6500Gln	missense	2	0	FALSE
TTN	ENST00000589042	c.20203A>C	p.Met6735Leu	missense	1	0	FALSE
TTN	ENST00000589042	c.202C>T	p.Pro68Ser	missense	1	0	FALSE
TTN	ENST00000589042	c.24905C>A	p.Thr8302Lys	missense	1	8.298e-05	FALSE
TTN	ENST00000589042	c.2776G>A	p.Val926Ile	missense	1	0	FALSE
TTN	ENST00000589042	c.28587A>C	p.Lys9529Asn	missense	1	0	FALSE
TTN	ENST00000589042	c.30022A>G	p.Met10008Val	missense	1	0	FALSE
TTN	ENST00000589042	c.39385G>A	p.Val13129Ile	missense	1	9.392e-05	FALSE
TTN	ENST00000589042	c.39457G>A	p.Val13153Met	missense	1	0	FALSE
TTN	ENST00000589042	c.40723+1delG		essential splice site	1	0	FALSE
TTN	ENST00000589042	c.41140A>G	p.Thr13714Ala	missense	1	0	FALSE
TTN	ENST00000589042	c.41483delC	p.Pro13828GlnfsX6	frameshift	1	0	FALSE
TTN	ENST00000589042	c.42968_42969insA	p.Pro14324AlafsX11	frameshift	1	0	FALSE
TTN	ENST00000589042	c.48457G>T	p.Ala16153Ser	missense	1	0	FALSE
TTN	ENST00000589042	c.48557G>T	p.Arg16186Leu	missense	1	0	FALSE
TTN	ENST00000589042	c.48761-1G>C		essential splice site	1	0	FALSE
TTN	ENST00000589042	c.50494G>A	p.Ala16832Thr	missense	1	0	FALSE
TTN	ENST00000589042	c.51221A>G	p.Asp17074Gly	missense	1	0	FALSE
TTN	ENST00000589042	c.53393delG	p.Gly17798AlafsX18	frameshift	1	0	FALSE
TTN	ENST00000589042	c.55805C>A	p.Pro18602His	missense	1	8.77e-06	FALSE
TTN	ENST00000589042	c.57300T>G	p.Asp19100Glu	missense	1	0	FALSE
TTN	ENST00000589042	c.59570T>C	p.Leu19857Ser	missense	1	0	FALSE
TTN	ENST00000589042	c.61631A>G	p.His20544Arg	missense	1	0	FALSE
TTN	ENST00000589042	c.64094-2A>G		essential splice site	1	0	FALSE
TTN	ENST00000589042	c.67683G>C	p.Leu22561Phe	missense	1	0	FALSE
TTN	ENST00000589042	c.68498C>T	p.Ser22833Leu	missense	1	0	FALSE
TTN	ENST00000589042	c.68605G>A	p.Gly22869Ser	missense	1	0	FALSE
TTN	ENST00000589042	c.68612A>C	p.His22871Pro	missense	1	0	FALSE
TTN	ENST00000589042	c.69844G>A	p.Val23282Ile	missense	1	0	FALSE
TTN	ENST00000589042	c.72832_72833insA	p.Thr24278AsnfsX2	frameshift	1	0	FALSE
TTN	ENST00000589042	c.73340G>A	p.Arg24447Lys	missense	1	0	FALSE
TTN	ENST00000589042	c.75443delG	p.Gly25148ValfsX11	frameshift	1	0	FALSE
TTN	ENST00000589042	c.80494G>T	p.Glu26832X	nonsense	1	0	FALSE
TTN	ENST00000589042	c.80542G>C	p.Glu26848Gln	missense	1	0	FALSE
TTN	ENST00000589042	c.82759G>A	p.Val27587Ile	missense	1	0	FALSE
TTN	ENST00000589042	c.8307_8308delTG	p.Ala2770HisfsX4	frameshift	1	0	FALSE
TTN	ENST00000589042	c.84095C>A	p.Thr28032Asn	missense	1	0	FALSE
TTN	ENST00000589042	c.85130T>C	p.Ile28377Thr	missense	1	0	FALSE
TTN	ENST00000589042	c.85510G>T	p.Glu28504X	nonsense	1	0	FALSE
TTN	ENST00000589042	c.86437G>T	p.Glu28813X	nonsense	1	0	FALSE
TTN	ENST00000589042	c.88688G>A	p.Gly29563Asp	missense	1	0	FALSE
TTN	ENST00000589042	c.89515A>G	p.Ile29839Val	missense	1	2.6e-05	FALSE
TTN	ENST00000589042	c.90904G>A	p.Glu30302Lys	missense	1	0	FALSE
TTN	ENST00000589042	c.91108C>G	p.Leu30370Val	missense	1	0	FALSE
TTN	ENST00000589042	c.95594A>T	p.Asp31865Val	missense	1	0	FALSE
TTN	ENST00000589042	c.96268C>T	p.Gln32090X	nonsense	1	0	FALSE
TTN	ENST00000589042	c.99866-1G>A		essential splice site	1	0	FALSE
VCL	ENST00000211998	c.163G>T	p.Val55Phe	missense	1	0	TRUE
VCL	ENST00000211998	c.1490T>C	p.Ile497Thr	missense	1	4.192e-05	FALSE
VCL	ENST00000211998	c.2828_2829delCT	p.Pro943ArgfsX9	frameshift	1	4.119e-05	FALSE
VCL	ENST00000211998	c.670_671insG	p.Glu224GlyfsX17	frameshift	1	0	FALSE

## Sheet: Table S8
Supplemental Table 8 - Results of all per-gene comparisons between the DCM cases and HVOL controls joint primary cohorts sequenced on the Trusight Cardio panel (N=1040 DCM patients + 912 healthy controls, TOTAL=1952) and the ExAC reference population sequenced using exome sequencing for rare synonymous variants after the application of the read depth-, QD- and VQSLOD-based quality control. The re…
Gene	Vartype	ExAC_total	ExAC_vars	ExAC_freq	PANEL_total	PANEL_vars	PANEL_freq	DCM_total	DCM_vars	DCM_freq	Control_total	Control_vars	Control_freq	p_value_PANEL_vs_ExAC
ABCC9	Synonymous	60452	425	0.00703037	1952	18	0.00922131	1040	6	0.00576923	912	12	0.0131579	0.270195
ACTA1	Synonymous	59842	147	0.00245647	1952	2	0.00102459	1040	0	0	912	2	0.00219298	0.340215
ACTC1	Synonymous	60198	110	0.0018273	1952	5	0.00256148	1040	2	0.00192308	912	3	0.00328947	0.414817
ACTN2	Synonymous	60386	310	0.00513364	1952	15	0.00768443	1040	11	0.0105769	912	4	0.00438596	0.146471
ANKRD1	Synonymous	60299	73	0.00121063	1952	2	0.00102459	1040	1	0.000961538	912	1	0.00109649	1
BAG3	Synonymous	60142	209	0.00347511	1952	9	0.00461066	1040	5	0.00480769	912	4	0.00438596	0.431267
CASQ2	Synonymous	59953	136	0.00226844	1952	8	0.00409836	1040	3	0.00288462	912	5	0.00548246	0.142609
CRYAB	Synonymous	57771	47	0.000813557	1952	0	0	1040	0	0	912	0	0	0.407855
CSRP3	Synonymous	60646	92	0.001517	1952	4	0.00204918	1040	2	0.00192308	912	2	0.00219298	0.546452
DES	Synonymous	60546	92	0.00151951	1952	4	0.00204918	1040	3	0.00288462	912	1	0.00109649	0.546822
DMD	Synonymous	42666	190	0.00445319	1952	11	0.00563525	1040	5	0.00480769	912	6	0.00657895	0.389
DNAJC19	Synonymous	60122	20	0.000332657	1952	0	0	1040	0	0	912	0	0	1
DOLK	Synonymous	60523	168	0.0027758	1952	0	0	1040	0	0	912	0	0	0.0115894
DSC2	Synonymous	60245	259	0.00429911	1952	9	0.00461066	1040	8	0.00769231	912	1	0.00109649	0.726657
DSG2	Synonymous	60000	271	0.00451667	1952	16	0.00819672	1040	9	0.00865385	912	7	0.00767544	0.0261752
DSP	Synonymous	60408	806	0.0133426	1952	21	0.0107582	1040	8	0.00769231	912	13	0.0142544	0.366074
EMD	Synonymous	43413	24	0.00055283	1952	2	0.00102459	1040	1	0.000961538	912	1	0.00109649	0.308749
FKTN	Synonymous	60132	86	0.00143019	1952	4	0.00204918	1040	2	0.00192308	912	2	0.00219298	0.370305
GATAD1	Synonymous	60632	35	0.000577253	1952	2	0.00102459	1040	2	0.00192308	912	0	0	0.321581
ILK	Synonymous	60122	104	0.00172982	1952	6	0.00307377	1040	3	0.00288462	912	3	0.00328947	0.163289
JUP	Synonymous	58604	341	0.00581872	1952	13	0.00665984	1040	7	0.00673077	912	6	0.00657895	0.648641
LAMA2	Synonymous	60387	974	0.0161293	1952	38	0.0194672	1040	15	0.0144231	912	23	0.0252193	0.23708
LAMA4	Synonymous	60532	457	0.00754973	1952	16	0.00819672	1040	8	0.00769231	912	8	0.00877193	0.690364
LAMP2	Synonymous	43772	17	0.000388376	1952	1	0.000512295	1040	1	0.000961538	912	0	0	0.544095
LDB3	Synonymous	59120	321	0.00542963	1952	12	0.00614754	1040	3	0.00288462	912	9	0.00986842	0.637718
LMNA	Synonymous	57821	148	0.00255962	1952	1	0.000512295	1040	0	0	912	1	0.00109649	0.0990095
MURC	Synonymous	59550	146	0.00245172	1952	7	0.00358607	1040	5	0.00480769	912	2	0.00219298	0.347026
MYBPC3	Synonymous	58092	310	0.00533636	1952	9	0.00461066	1040	4	0.00384615	912	5	0.00548246	0.873439
MYH6	Synonymous	60495	751	0.0124142	1952	23	0.0117828	1040	11	0.0105769	912	12	0.0131579	0.917117
MYH7	Synonymous	60589	710	0.0117183	1952	20	0.0102459	1040	15	0.0144231	912	5	0.00548246	0.667671
MYL2	Synonymous	60516	50	0.000826228	1952	1	0.000512295	1040	0	0	912	1	0.00109649	1
MYPN	Synonymous	60506	403	0.0066605	1952	12	0.00614754	1040	6	0.00576923	912	6	0.00657895	0.887928
NEXN	Synonymous	59387	107	0.00180174	1952	6	0.00307377	1040	2	0.00192308	912	4	0.00438596	0.177786
NKX2-5	Synonymous	59083	16	0.000270805	1952	0	0	1040	0	0	912	0	0	1
NPPA	Synonymous	59903	65	0.00108509	1952	0	0	1040	0	0	912	0	0	0.273549
PDLIM3	Synonymous	59905	156	0.00260412	1952	2	0.00102459	1040	0	0	912	2	0.00219298	0.249753
PKP2	Synonymous	60342	253	0.00419277	1952	3	0.00153689	1040	0	0	912	3	0.00328947	0.0714518
PLN	Synonymous	60475	7	0.00011575	1952	0	0	1040	0	0	912	0	0	1
PRDM16	Synonymous	59292	547	0.00922553	1952	18	0.00922131	1040	8	0.00769231	912	10	0.0109649	1
RAF1	Synonymous	60541	178	0.00294016	1952	3	0.00153689	1040	1	0.000961538	912	2	0.00219298	0.386896
SCN5A	Synonymous	59065	695	0.0117667	1952	26	0.0133197	1040	15	0.0144231	912	11	0.0120614	0.521932
SGCB	Synonymous	60582	89	0.00146908	1952	3	0.00153689	1040	2	0.00192308	912	1	0.00109649	0.764966
SGCD	Synonymous	59000	78	0.00132203	1952	2	0.00102459	1040	1	0.000961538	912	1	0.00109649	1
TAZ	Synonymous	42025	10	0.000237954	1952	0	0	1040	0	0	912	0	0	1
TBX20	Synonymous	59011	110	0.00186406	1952	1	0.000512295	1040	1	0.000961538	912	0	0	0.272088
TBX5	Synonymous	59892	249	0.00415748	1952	5	0.00256148	1040	4	0.00384615	912	1	0.00109649	0.366929
TCAP	Synonymous	59083	37	0.000626238	1952	0	0	1040	0	0	912	0	0	0.632701
TMPO	Synonymous	60414	237	0.00392293	1952	10	0.00512295	1040	6	0.00576923	912	4	0.00438596	0.359639
TNNC1	Synonymous	60424	80	0.00132398	1952	6	0.00307377	1040	4	0.00384615	912	2	0.00219298	0.0529865
TNNI3	Synonymous	60064	68	0.00113213	1952	0	0	1040	0	0	912	0	0	0.279772
TNNT2	Synonymous	59906	60	0.00100157	1952	1	0.000512295	1040	0	0	912	1	0.00109649	1
TPM1	Synonymous	59415	90	0.00151477	1952	3	0.00153689	1040	1	0.000961538	912	2	0.00219298	0.771482
TTN	Synonymous	59861	5762	0.0962563	1952	211	0.108094	1040	107	0.102885	912	104	0.114035	0.0866282
TXNRD2	Synonymous	59438	166	0.00279283	1952	10	0.00512295	1040	6	0.00576923	912	4	0.00438596	0.0784918
VCL	Synonymous	60244	259	0.00429918	1952	6	0.00307377	1040	4	0.00384615	912	2	0.00219298	0.593288
ZBTB17	Synonymous	59440	250	0.00420592	1952	9	0.00461066	1040	7	0.00673077	912	2	0.00219298	0.721632

## Sheet: Table S9
Supplemental Table 9 - Results of all per-gene comparisons for rare (MAF<0.0001) protein-altering variant frequencies between primary research DCM samples (N=1040) and controls (both primary research healthy controls [N=912] and the ExAC reference population), including the comparison between healthy controls and ExAC performed as quality control. Reported p-values are not corrected for multiple …
Gene	VarType	ExAC_total	ExAC_vars	ExAC_freq	DCM_total	DCM_vars	DCM_freq	Controls_total	Controls_vars	Controls_freq	Burden_vs_Controls	Burden_vs_ExAC	Burden_Controls_vs_ExAC	p_value_vs_Controls	p_value_vs_ExAC	p_value_ExAC_vs_Controls	Significant vs Controls	Significant vs ExAC	EF	EF_CI_low	EF_CI_high	OR	OR_CI_low	OR_CI_high
ABCC9	Non-truncating	60452	481	0.00795673	1040	7	0.00673077	912	6	0.00657895	0.000151822	-0.00122596	-0.00137778	0.595619	0.719812	0.849943	FALSE	FALSE	NA	NA	NA	0.8	0.4	1.8
ABCC9	Truncating	60452	44	0.00072785	1040	2	0.00192308	912	2	0.00219298	-0.000269906	0.00119523	0.00146513	0.735215	0.182595	0.149272	FALSE	FALSE	0.622	0.095	1	2.6	0.6	10.9
ACTA1	Non-truncating	59842	55	0.000919087	1040	3	0.00288462	912	4	0.00438596	-0.00150135	0.00196553	0.00346688	0.824075	0.0769274	0.0119585	FALSE	FALSE	0.682	0.318	1	3.1	1	10.1
ACTA1	Truncating	59842	15	0.00025066	1040	0	0	912	0	0	0	-0.00025066	-0.00025066	1	1	1	FALSE	FALSE	0.461	0	1	1.9	0.1	31
ACTC1	Non-truncating	60198	36	0.000598027	1040	0	0	912	0	0	0	-0.000598027	-0.000598027	1	1	1	FALSE	FALSE	NA	NA	NA	0.8	0	12.9
ACTC1	Truncating	60198	3	4.98355e-05	1040	0	0	912	0	0	0	-4.98355e-05	-4.98355e-05	1	1	1	FALSE	FALSE	0.879	0.526	1	8.3	0.4	160.1
ACTN2	Non-truncating	60386	635	0.0105157	1040	10	0.00961538	912	6	0.00657895	0.00303644	-0.000900298	-0.00393674	0.314068	0.653717	0.322769	FALSE	FALSE	NA	NA	NA	0.9	0.5	1.7
ACTN2	Truncating	60386	6	9.93608e-05	1040	0	0	912	0	0	0	-9.93608e-05	-9.93608e-05	1	1	1	FALSE	FALSE	0.776	0.142	1	4.5	0.3	79.3
ANKRD1	Non-truncating	60299	180	0.00298512	1040	7	0.00673077	912	3	0.00328947	0.0034413	0.00374565	0.00030435	0.230319	0.0411737	0.755562	FALSE	FALSE	0.558	0.229	0.887	2.3	1.1	4.8
ANKRD1	Truncating	60299	23	0.000381433	1040	1	0.000961538	912	0	0	0.000961538	0.000580106	-0.000381433	0.532787	0.336672	1	FALSE	FALSE	0.604	0	1	2.5	0.3	18.7
BAG3	Non-truncating	60142	458	0.00761531	1040	5	0.00480769	912	5	0.00548246	-0.000674764	-0.00280762	-0.00213285	0.701112	0.895601	0.697346	FALSE	FALSE	NA	NA	NA	0.6	0.3	1.5
BAG3	Truncating	60142	4	6.65093e-05	1040	3	0.00288462	912	0	0	0.00288462	0.00281811	-6.65093e-05	0.151034	0.00016288	1	FALSE	TRUE	0.977	0.943	1	43.5	9.7	194.6
CASQ2	Non-truncating	59953	271	0.00452021	1040	1	0.000961538	912	4	0.00438596	-0.00342443	-0.00355867	-0.000134243	0.977867	0.990799	1	FALSE	FALSE	NA	NA	NA	0.2	0	1.5
CASQ2	Truncating	59953	27	0.000450353	1040	1	0.000961538	912	0	0	0.000961538	0.000511186	-0.000450353	0.532787	0.382241	1	FALSE	FALSE	0.532	0	1	2.1	0.3	15.7
CRYAB	Non-truncating	57771	77	0.00133285	1040	3	0.00288462	912	2	0.00219298	0.000691633	0.00155177	0.000860134	0.561362	0.168682	0.348068	FALSE	FALSE	0.539	0.015	1	2.2	0.7	6.9
CRYAB	Truncating	57771	4	6.92389e-05	1040	0	0	912	0	0	0	-6.92389e-05	-6.92389e-05	1	1	1	FALSE	FALSE	0.838	0.373	1	6.2	0.3	114.7
CSRP3	Non-truncating	60646	175	0.0028856	1040	3	0.00288462	912	2	0.00219298	0.000691633	-9.83006e-07	-0.000692616	0.561362	0.579263	1	FALSE	FALSE	0	0	1	1	0.3	3.1
CSRP3	Truncating	60646	21	0.000346272	1040	0	0	912	0	0	0	-0.000346272	-0.000346272	1	1	1	FALSE	FALSE	0.262	0	1	1.4	0.1	22.4
DES	Non-truncating	60546	165	0.0027252	1040	5	0.00480769	912	2	0.00219298	0.00261471	0.00208249	-0.000532218	0.283407	0.161705	1	FALSE	FALSE	0.434	0	0.93	1.8	0.7	4.3
DES	Truncating	60546	8	0.000132131	1040	0	0	912	0	0	0	-0.000132131	-0.000132131	1	1	1	FALSE	FALSE	0.708	0	1	3.4	0.2	59.3
DMD	Non-truncating	42666	548	0.012844	1040	23	0.0221154	912	15	0.0164474	0.00566802	0.00927143	0.00360342	0.230325	0.0108357	0.30091	FALSE	FALSE	0.425	0.188	0.662	1.7	1.1	2.7
DMD	Truncating	42666	10	0.000234379	1040	0	0	912	0	0	0	-0.000234379	-0.000234379	1	1	1	FALSE	FALSE	0.488	0	1	2	0.1	33.3
DNAJC19	Non-truncating	60122	52	0.000864908	1040	0	0	912	0	0	0	-0.000864908	-0.000864908	1	1	1	FALSE	FALSE	NA	NA	NA	0.5	0	8.9
DNAJC19	Truncating	60122	14	0.00023286	1040	0	0	912	0	0	0	-0.00023286	-0.00023286	1	1	1	FALSE	FALSE	0.498	0	1	2	0.1	33.4
DOLK	Non-truncating	60523	291	0.00480809	1040	6	0.00576923	912	4	0.00438596	0.00138327	0.000961141	-0.000422125	0.459666	0.387096	1	FALSE	FALSE	0.167	0	0.831	1.2	0.5	2.7
DOLK	Truncating	60523	8	0.000132181	1040	2	0.00192308	912	0	0	0.00192308	0.0017909	-0.000132181	0.283734	0.011726	1	FALSE	FALSE	0.931	0.827	1	14.6	3.1	68.7
DSC2	Non-truncating	60245	557	0.00924558	1040	13	0.0125	912	8	0.00877193	0.00372807	0.00325442	-0.000473651	0.283724	0.17576	1	FALSE	FALSE	0.263	0	0.664	1.4	0.8	2.4
DSC2	Truncating	60245	16	0.000265582	1040	0	0	912	2	0.00219298	-0.00219298	-0.000265582	0.0019274	1	1	0.02902	FALSE	FALSE	0.43	0	1	1.8	0.1	29.3
DSG2	Non-truncating	60000	710	0.0118333	1040	9	0.00865385	912	10	0.0109649	-0.00231107	-0.00317949	-0.000868421	0.77354	0.864395	1	FALSE	FALSE	NA	NA	NA	0.7	0.4	1.4
DSG2	Truncating	60000	40	0.000666667	1040	3	0.00288462	912	1	0.00109649	0.00178812	0.00221795	0.000429825	0.363055	0.0367654	0.461364	FALSE	FALSE	0.769	0.503	1	4.3	1.3	14
DSP	Non-truncating	60408	1779	0.0294497	1040	44	0.0423077	912	33	0.0361842	0.00612348	0.012858	0.00673447	0.282669	0.0129755	0.235965	FALSE	FALSE	0.313	0.107	0.52	1.5	1.1	2
DSP	Truncating	60408	42	0.000695272	1040	15	0.0144231	912	0	0	0.0144231	0.0137278	-0.000695272	7.54518e-05	2.75966e-14	1	TRUE	TRUE	0.952	0.925	0.98	21	11.6	38
EMD	Non-truncating	43413	32	0.000737106	1040	1	0.000961538	912	1	0.00109649	-0.000134953	0.000224432	0.000359385	0.781839	0.542286	0.496574	FALSE	FALSE	0.234	0	1	1.3	0.2	9.6
EMD	Truncating	43413	0	0	1040	0	0	912	0	0	0	0	0	1	1	1	FALSE	FALSE	0.976	0.884	1	41.7	0.8	2103.9
FKTN	Non-truncating	60132	298	0.00495576	1040	8	0.00769231	912	6	0.00657895	0.00111336	0.00273654	0.00162318	0.493648	0.15309	0.469564	FALSE	FALSE	0.358	0	0.803	1.6	0.8	3.1
FKTN	Truncating	60132	28	0.000465642	1040	1	0.000961538	912	3	0.00328947	-0.00232794	0.000495896	0.00282383	0.952517	0.391884	0.0109446	FALSE	FALSE	0.516	0	1	2.1	0.3	15.2
GATAD1	Non-truncating	60632	82	0.00135242	1040	2	0.00192308	912	1	0.00109649	0.000826586	0.000570656	-0.00025593	0.549135	0.415169	1	FALSE	FALSE	0.297	0	1	1.4	0.3	5.8
GATAD1	Truncating	60632	6	9.89576e-05	1040	0	0	912	0	0	0	-9.89576e-05	-9.89576e-05	1	1	1	FALSE	FALSE	0.777	0.146	1	4.5	0.3	79.6
ILK	Non-truncating	60122	280	0.0046572	1040	4	0.00384615	912	2	0.00219298	0.00165317	-0.000811043	-0.00246421	0.406885	0.713156	0.453396	FALSE	FALSE	NA	NA	NA	0.8	0.3	2.2
ILK	Truncating	60122	21	0.00034929	1040	0	0	912	0	0	0	-0.00034929	-0.00034929	1	1	1	FALSE	FALSE	0.256	0	1	1.3	0.1	22.2
JUP	Non-truncating	58604	553	0.00943622	1040	9	0.00865385	912	12	0.0131579	-0.00450405	-0.00078237	0.00372168	0.881401	0.647005	0.227808	FALSE	FALSE	NA	NA	NA	0.9	0.5	1.8
JUP	Truncating	58604	6	0.000102382	1040	0	0	912	0	0	0	-0.000102382	-0.000102382	1	1	1	FALSE	FALSE	0.769	0.117	1	4.3	0.2	77
LAMA2	Non-truncating	60387	2189	0.0362495	1040	41	0.0394231	912	53	0.058114	-0.018691	0.00317355	0.0218645	0.978766	0.316138	0.0012718	FALSE	FALSE	0.084	0	0.368	1.1	0.8	1.5
LAMA2	Truncating	60387	147	0.0024343	1040	1	0.000961538	912	2	0.00219298	-0.00123144	-0.00147276	-0.000241316	0.898192	0.920361	1	FALSE	FALSE	NA	NA	NA	0.4	0.1	2.8
LAMA4	Non-truncating	60532	1249	0.0206337	1040	21	0.0201923	912	17	0.0186404	0.00155196	-0.000441407	-0.00199336	0.468204	0.570006	0.813762	FALSE	FALSE	-0.022	0	0.416	1	0.6	1.5
LAMA4	Truncating	60532	58	0.000958171	1040	1	0.000961538	912	1	0.00109649	-0.000134953	3.36758e-06	0.00013832	0.781839	0.634156	0.586339	FALSE	FALSE	0.004	0	1	1	0.1	7.3
LAMP2	Non-truncating	43772	54	0.00123367	1040	2	0.00192308	912	1	0.00109649	0.000826586	0.000689412	-0.000137174	0.549135	0.374356	1	FALSE	FALSE	0.359	0	1	1.6	0.4	6.4
LAMP2	Truncating	43772	0	0	1040	0	0	912	0	0	0	0	0	1	1	1	FALSE	FALSE	0.976	0.885	1	42.1	0.8	2121.3
LDB3	Non-truncating	59120	591	0.00999662	1040	7	0.00673077	912	5	0.00548246	0.00124831	-0.00326585	-0.00451416	0.478107	0.893003	0.234861	FALSE	FALSE	NA	NA	NA	0.7	0.3	1.4
LDB3	Truncating	59120	29	0.000490528	1040	1	0.000961538	912	0	0	0.000961538	0.000471011	-0.000490528	0.532787	0.407426	1	FALSE	FALSE	0.49	0	1	2	0.3	14.4
LMNA	Non-truncating	57821	249	0.00430639	1040	9	0.00865385	912	2	0.00219298	0.00646086	0.00434745	-0.00211341	0.0515048	0.0411918	0.447976	FALSE	FALSE	0.505	0.179	0.83	2	1	3.9
LMNA	Truncating	57821	4	6.9179e-05	1040	3	0.00288462	912	0	0	0.00288462	0.00281544	-6.9179e-05	0.151034	0.000182548	1	FALSE	TRUE	0.976	0.941	1	41.8	9.3	187.1
MURC	Non-truncating	59550	306	0.00513854	1040	5	0.00480769	912	2	0.00219298	0.00261471	-0.000330847	-0.00294556	0.283407	0.619159	0.341272	FALSE	FALSE	NA	NA	NA	0.9	0.4	2.3
MURC	Truncating	59550	26	0.000436608	1040	0	0	912	0	0	0	-0.000436608	-0.000436608	1	1	1	FALSE	FALSE	0.074	0	1	1.1	0.1	17.7
MYBPC3	Non-truncating	58092	537	0.00924396	1040	11	0.0105769	912	9	0.00986842	0.000708502	0.00133297	0.000624463	0.529796	0.371156	0.728695	FALSE	FALSE	0.127	0	0.642	1.1	0.6	2.1
MYBPC3	Truncating	58092	26	0.000447566	1040	1	0.000961538	912	0	0	0.000961538	0.000513973	-0.000447566	0.532787	0.380722	1	FALSE	FALSE	0.535	0	1	2.1	0.3	15.9
MYH6	Non-truncating	60495	1357	0.0224316	1040	22	0.0211538	912	12	0.0131579	0.00799595	-0.00127776	-0.00927371	0.119739	0.638113	0.0690329	FALSE	FALSE	NA	NA	NA	0.9	0.6	1.4
MYH6	Truncating	60495	70	0.00115712	1040	0	0	912	0	0	0	-0.00115712	-0.00115712	1	1	0.629555	FALSE	FALSE	NA	NA	NA	0.4	0	6.7
MYH7	Non-truncating	60589	792	0.0130717	1040	30	0.0288462	912	11	0.0120614	0.0167848	0.0157745	-0.00101028	0.00686962	8.7351e-05	1	FALSE	TRUE	0.554	0.392	0.716	2.2	1.5	3.2
MYH7	Truncating	60589	28	0.00046213	1040	2	0.00192308	912	2	0.00219298	-0.000269906	0.00146095	0.00173085	0.735215	0.0907678	0.0727352	FALSE	FALSE	0.76	0.421	1	4.2	1	17.5
MYL2	Non-truncating	60516	93	0.00153678	1040	2	0.00192308	912	2	0.00219298	-0.000269906	0.000386293	0.000656199	0.735215	0.478506	0.654131	FALSE	FALSE	0.201	0	1	1.3	0.3	5.1
MYL2	Truncating	60516	14	0.000231344	1040	0	0	912	0	0	0	-0.000231344	-0.000231344	1	1	1	FALSE	FALSE	0.501	0	1	2	0.1	33.6
MYPN	Non-truncating	60506	840	0.0138829	1040	11	0.0105769	912	14	0.0153509	-0.00477395	-0.003306	0.00146796	0.872293	0.852169	0.667908	FALSE	FALSE	NA	NA	NA	0.8	0.4	1.4
MYPN	Truncating	60506	20	0.000330546	1040	1	0.000961538	912	1	0.00109649	-0.000134953	0.000630993	0.000765945	0.781839	0.30089	0.269642	FALSE	FALSE	0.656	0	1	2.9	0.4	21.7
NEXN	Non-truncating	59387	403	0.006786	1040	12	0.0115385	912	8	0.00877193	0.00276653	0.00475246	0.00198593	0.353962	0.0577756	0.415142	FALSE	FALSE	0.415	0.082	0.747	1.7	1	3
NEXN	Truncating	59387	37	0.000623032	1040	0	0	912	1	0.00109649	-0.00109649	-0.000623032	0.000473459	1	1	0.439713	FALSE	FALSE	NA	NA	NA	0.8	0	12.4
NKX2-5	Non-truncating	59083	36	0.000609312	1040	1	0.000961538	912	1	0.00109649	-0.000134953	0.000352226	0.000487179	0.781839	0.475766	0.43274	FALSE	FALSE	0.367	0	1	1.6	0.2	11.5
NKX2-5	Truncating	59083	2	3.38507e-05	1040	0	0	912	0	0	0	-3.38507e-05	-3.38507e-05	1	1	1	FALSE	FALSE	0.912	0.649	1	11.4	0.5	236.7
NPPA	Non-truncating	59903	155	0.00258752	1040	2	0.00192308	912	4	0.00438596	-0.00246289	-0.00066444	0.00179845	0.918756	0.750593	0.307085	FALSE	FALSE	NA	NA	NA	0.7	0.2	3
NPPA	Truncating	59903	11	0.00018363	1040	0	0	912	0	0	0	-0.00018363	-0.00018363	1	1	1	FALSE	FALSE	0.6	0	1	2.5	0.1	42.5
PDLIM3	Non-truncating	59905	256	0.00427343	1040	4	0.00384615	912	6	0.00657895	-0.00273279	-0.000427279	0.00230551	0.877263	0.649585	0.296993	FALSE	FALSE	NA	NA	NA	0.9	0.3	2.4
PDLIM3	Truncating	59905	19	0.000317169	1040	0	0	912	0	0	0	-0.000317169	-0.000317169	1	1	1	FALSE	FALSE	0.322	0	1	1.5	0.1	24.5
PKP2	Non-truncating	60342	691	0.0114514	1040	11	0.0105769	912	5	0.00548246	0.00509447	-0.000874471	-0.00596894	0.160283	0.644455	0.112336	FALSE	FALSE	NA	NA	NA	0.9	0.5	1.7
PKP2	Truncating	60342	38	0.000629744	1040	2	0.00192308	912	0	0	0.00192308	0.00129333	-0.000629744	0.283734	0.147097	1	FALSE	FALSE	0.673	0.215	1	3.1	0.7	12.7
PLN	Non-truncating	60475	23	0.000380322	1040	0	0	912	1	0.00109649	-0.00109649	-0.000380322	0.000716169	1	1	0.301836	FALSE	FALSE	0.191	0	1	1.2	0.1	20.4
PLN	Truncating	60475	4	6.6143e-05	1040	0	0	912	0	0	0	-6.6143e-05	-6.6143e-05	1	1	1	FALSE	FALSE	0.845	0.4	1	6.5	0.3	120
PRDM16	Non-truncating	59292	936	0.0157863	1040	13	0.0125	912	14	0.0153509	-0.00285088	-0.00328628	-0.000435401	0.768259	0.833905	1	FALSE	FALSE	NA	NA	NA	0.8	0.5	1.4
PRDM16	Truncating	59292	3	5.0597e-05	1040	1	0.000961538	912	0	0	0.000961538	0.000910941	-5.0597e-05	0.532787	0.0671909	1	FALSE	FALSE	0.947	0.83	1	19	2	183
RAF1	Non-truncating	60541	229	0.00378256	1040	2	0.00192308	912	6	0.00657895	-0.00465587	-0.00185948	0.00279639	0.977233	0.903272	0.168454	FALSE	FALSE	NA	NA	NA	0.5	0.1	2
RAF1	Truncating	60541	4	6.60709e-05	1040	1	0.000961538	912	0	0	0.000961538	0.000895468	-6.60709e-05	0.532787	0.0816398	1	FALSE	FALSE	0.931	0.783	1	14.6	1.6	130.4
SCN5A	Non-truncating	59065	1038	0.0175739	1040	20	0.0192308	912	10	0.0109649	0.00826586	0.00165691	-0.00660895	0.0964842	0.375355	0.15928	FALSE	FALSE	0.088	0	0.488	1.1	0.7	1.7
SCN5A	Truncating	59065	28	0.000474054	1040	0	0	912	1	0.00109649	-0.00109649	-0.000474054	0.000622437	1	1	0.35883	FALSE	FALSE	-0.005	0	1	1	0.1	16.3
SGCB	Non-truncating	60582	211	0.00348288	1040	3	0.00288462	912	2	0.00219298	0.000691633	-0.000598267	-0.0012899	0.561362	0.702225	0.774927	FALSE	FALSE	NA	NA	NA	0.8	0.3	2.6
SGCB	Truncating	60582	9	0.000148559	1040	0	0	912	0	0	0	-0.000148559	-0.000148559	1	1	1	FALSE	FALSE	0.674	0	1	3.1	0.2	52.7
SGCD	Non-truncating	59000	122	0.0020678	1040	2	0.00192308	912	2	0.00219298	-0.000269906	-0.00014472	0.000125186	0.735215	0.635358	0.713878	FALSE	FALSE	NA	NA	NA	0.9	0.2	3.8
SGCD	Truncating	59000	8	0.000135593	1040	0	0	912	0	0	0	-0.000135593	-0.000135593	1	1	1	FALSE	FALSE	0.7	0	1	3.3	0.2	57.8
TAZ	Non-truncating	42025	22	0.000523498	1040	0	0	912	1	0.00109649	-0.00109649	-0.000523498	0.000572993	1	1	0.389771	FALSE	FALSE	NA	NA	NA	0.9	0.1	14.8
TAZ	Truncating	42025	0	0	1040	0	0	912	0	0	0	0	0	1	1	1	FALSE	FALSE	0.975	0.88	1	40.4	0.8	2036.6
TBX20	Non-truncating	59011	142	0.00240633	1040	6	0.00576923	912	2	0.00219298	0.00357625	0.0033629	-0.000213349	0.191329	0.0446538	1	FALSE	FALSE	0.584	0.25	0.919	2.4	1.1	5.5
TBX20	Truncating	59011	4	6.7784e-05	1040	0	0	912	0	0	0	-6.7784e-05	-6.7784e-05	1	1	1	FALSE	FALSE	0.841	0.386	1	6.3	0.3	117.1
TBX5	Non-truncating	59892	254	0.00424097	1040	3	0.00288462	912	3	0.00328947	-0.000404858	-0.00135635	-0.000951493	0.715838	0.816304	1	FALSE	FALSE	NA	NA	NA	0.7	0.2	2.1
TBX5	Truncating	59892	0	0	1040	1	0.000961538	912	0	0	0.000961538	0.000961538	0	0.532787	0.0170682	1	FALSE	FALSE	0.994	0.976	1	172.8	7	4245.8
TCAP	Non-truncating	59083	83	0.0014048	1040	3	0.00288462	912	1	0.00109649	0.00178812	0.00147981	-0.000308312	0.363055	0.186825	1	FALSE	FALSE	0.514	0	1	2.1	0.6	6.5
TCAP	Truncating	59083	13	0.000220029	1040	0	0	912	0	0	0	-0.000220029	-0.000220029	1	1	1	FALSE	FALSE	0.524	0	1	2.1	0.1	35.4
TMPO	Non-truncating	60414	413	0.00683616	1040	3	0.00288462	912	2	0.00219298	0.000691633	-0.00395155	-0.00464318	0.561362	0.972531	0.101158	FALSE	FALSE	NA	NA	NA	0.4	0.1	1.3
TMPO	Truncating	60414	35	0.000579336	1040	0	0	912	0	0	0	-0.000579336	-0.000579336	1	1	1	FALSE	FALSE	NA	NA	NA	0.8	0.1	13.3
TNNC1	Non-truncating	60424	32	0.000529591	1040	3	0.00288462	912	0	0	0.00288462	0.00235502	-0.000529591	0.151034	0.0211505	1	FALSE	FALSE	0.817	0.603	1	5.5	1.7	17.9
TNNC1	Truncating	60424	1	1.65497e-05	1040	0	0	912	0	0	0	-1.65497e-05	-1.65497e-05	1	1	1	FALSE	FALSE	0.948	0.786	1	19.4	0.8	475.5
TNNI3	Non-truncating	60064	61	0.00101558	1040	1	0.000961538	912	1	0.00109649	-0.000134953	-5.40449e-05	8.09079e-05	0.781839	0.655227	0.607332	FALSE	FALSE	NA	NA	NA	0.9	0.1	6.8
TNNI3	Truncating	60064	13	0.000216436	1040	0	0	912	0	0	0	-0.000216436	-0.000216436	1	1	1	FALSE	FALSE	0.532	0	1	2.1	0.1	36
TNNT2	Non-truncating	59906	94	0.00156912	1040	13	0.0125	912	1	0.00109649	0.0114035	0.0109309	-0.000472634	0.00191438	3.99207e-08	1	FALSE	TRUE	0.876	0.805	0.947	8.1	4.5	14.4
TNNT2	Truncating	59906	10	0.000166928	1040	0	0	912	0	0	0	-0.000166928	-0.000166928	1	1	1	FALSE	FALSE	0.635	0	1	2.7	0.2	46.8
TPM1	Non-truncating	59415	41	0.000690061	1040	3	0.00288462	912	1	0.00109649	0.00178812	0.00219455	0.00040643	0.363055	0.0399157	0.472711	FALSE	FALSE	0.761	0.486	1	4.2	1.3	13.6
TPM1	Truncating	59415	3	5.04923e-05	1040	0	0	912	1	0.00109649	-0.00109649	-5.04923e-05	0.001046	1	1	0.0591144	FALSE	FALSE	0.877	0.52	1	8.2	0.4	158
TTN	Non-truncating	59861	16585	0.277059	1040	311	0.299038	912	250	0.274123	0.0249157	0.0219799	-0.00293571	0.122274	0.06323	0.881471	FALSE	FALSE	0.102	0	0.22	1.1	1	1.3
TTN	Truncating	59861	328	0.00547936	1040	118	0.113462	912	4	0.00438596	0.109076	0.107982	-0.0010934	1.11348e-28	7.20186e-104	0.822716	TRUE	TRUE	0.957	0.947	0.967	23.2	18.6	29
TXNRD2	Non-truncating	59438	404	0.006797	1040	8	0.00769231	912	6	0.00657895	0.00111336	0.000895309	-0.000218051	0.493648	0.414074	1	FALSE	FALSE	0.117	0	0.727	1.1	0.6	2.3
TXNRD2	Truncating	59438	24	0.000403782	1040	2	0.00192308	912	0	0	0.00192308	0.00151929	-0.000403782	0.283734	0.0731837	1	FALSE	FALSE	0.79	0.493	1	4.8	1.1	20.2
VCL	Non-truncating	60244	571	0.00947812	1040	11	0.0105769	912	12	0.0131579	-0.00258097	0.0010988	0.00367977	0.769812	0.401309	0.229714	FALSE	FALSE	0.105	0	0.633	1.1	0.6	2
VCL	Truncating	60244	18	0.000298785	1040	1	0.000961538	912	0	0	0.000961538	0.000662754	-0.000298785	0.532787	0.277652	1	FALSE	FALSE	0.689	0.074	1	3.2	0.4	24.1
ZBTB17	Non-truncating	59440	192	0.00323015	1040	3	0.00288462	912	3	0.00328947	-0.000404858	-0.000345533	5.93256e-05	0.715838	0.653876	0.771234	FALSE	FALSE	NA	NA	NA	0.9	0.3	2.8
ZBTB17	Truncating	59440	1	1.68237e-05	1040	0	0	912	0	0	0	-1.68237e-05	-1.68237e-05	1	1	1	FALSE	FALSE	0.947	0.782	1	19	0.8	467.7

## Sheet: Table S10
Supplemental Table 10 - Results of all per-gene comparisons for rare (MAF<0.0001) protein-altering variant frequencies between secondary diagnostic referral DCM samples (135 ≤ N ≤ 1498 sequenced samples, depending on the gene) and the ExAC reference population. Reported p-values are not corrected for multiple testing. Theoretically negative values for lower bounds and values >1 for upper bounds o…
Gene	Vartype	ExACtotal	ExACvars	ExACfreq	ClinDCMtotal	ClinDCMvars	ClinDCMfreq	ClinDCMBurdenVsExAC	p_value_ClinDCM_vs_ExAC	Significant vs ExAC	EF	EF_CI_low	EF_CI_high	OR	OR_CI_low	OR_CI_high
ABCC9	Truncating	60452	44	0.00072785	773	1	0.00129366	0.000565811	0.43559	FALSE	0.438	0	1	1.8	0.2	12.9
ABCC9	Non-truncating	60452	481	0.00795673	773	7	0.00905563	0.0010989	0.419841	FALSE	0.122	0	0.772	1.1	0.5	2.4
ACTA1	Truncating	59842	15	0.00025066	0	0	NA	NA	1	FALSE	NA	NA	NA	NA	NA	NA
ACTA1	Non-truncating	59842	55	0.000919087	0	0	NA	NA	1	FALSE	NA	NA	NA	NA	NA	NA
ACTC1	Truncating	60198	3	4.98355e-05	1286	1	0.000777605	0.000727769	0.0810775	FALSE	0.936	0.794	1	15.6	1.6	150.2
ACTC1	Non-truncating	60198	36	0.000598027	1286	5	0.00388802	0.00329	0.00159372	FALSE	0.847	0.706	0.987	6.5	2.6	16.6
ACTN2	Truncating	60386	6	9.93608e-05	1078	0	0	-9.93608e-05	1	FALSE	NA	NA	NA	NA	NA	NA
ACTN2	Non-truncating	60386	635	0.0105157	1078	8	0.00742115	-0.00309453	0.877331	FALSE	NA	NA	NA	0.7	0.3	1.4
ANKRD1	Truncating	60299	23	0.000381433	561	0	0	-0.000381433	1	FALSE	NA	NA	NA	NA	NA	NA
ANKRD1	Non-truncating	60299	180	0.00298512	561	0	0	-0.00298512	1	FALSE	NA	NA	NA	NA	NA	NA
BAG3	Truncating	60142	4	6.65093e-05	183	3	0.0163934	0.0163269	9.52593e-07	TRUE	0.996	0.99	1	250.6	55.7	1127.6
BAG3	Non-truncating	60142	458	0.00761531	183	4	0.0218579	0.0142426	0.0529271	FALSE	0.657	0.316	0.997	2.9	1.1	7.9
CASQ2	Truncating	59953	27	0.000450353	304	1	0.00328947	0.00283912	0.132076	FALSE	0.863	0.592	1	7.3	1	54.1
CASQ2	Non-truncating	59953	271	0.00452021	304	1	0.00328947	-0.00123073	0.748129	FALSE	NA	NA	NA	0.7	0.1	5.2
CRYAB	Truncating	57771	4	6.92389e-05	608	0	0	-6.92389e-05	1	FALSE	NA	NA	NA	NA	NA	NA
CRYAB	Non-truncating	57771	77	0.00133285	608	2	0.00328947	0.00195663	0.199026	FALSE	0.596	0.033	1	2.5	0.6	10.1
CSRP3	Truncating	60646	21	0.000346272	1128	1	0.000886525	0.000540253	0.33336	FALSE	0.61	0	1	2.6	0.3	19.1
CSRP3	Non-truncating	60646	175	0.0028856	1128	2	0.00177305	-0.00111255	0.835951	FALSE	NA	NA	NA	0.6	0.2	2.5
DES	Truncating	60546	8	0.000132131	1077	2	0.00185701	0.00172488	0.012512	FALSE	0.929	0.821	1	14.1	3	66.4
DES	Non-truncating	60546	165	0.0027252	1077	3	0.00278552	6.03146e-05	0.564538	FALSE	0.022	0	1	1	0.3	3.2
DMD	Truncating	42666	10	0.000234379	183	0	0	-0.000234379	1	FALSE	NA	NA	NA	NA	NA	NA
DMD	Non-truncating	42666	548	0.012844	183	4	0.0218579	0.00901397	0.211281	FALSE	0.418	0	0.994	1.7	0.6	4.6
DNAJC19	Truncating	60122	14	0.00023286	0	0	NA	NA	1	FALSE	NA	NA	NA	NA	NA	NA
DNAJC19	Non-truncating	60122	52	0.000864908	0	0	NA	NA	1	FALSE	NA	NA	NA	NA	NA	NA
DOLK	Truncating	60523	8	0.000132181	183	1	0.00546448	0.0053323	0.0268077	FALSE	0.976	0.926	1	41.6	5.2	334
DOLK	Non-truncating	60523	291	0.00480809	183	3	0.0163934	0.0115854	0.0599046	FALSE	0.71	0.379	1	3.4	1.1	10.9
DSC2	Truncating	60245	16	0.000265582	610	1	0.00163934	0.00137376	0.157421	FALSE	0.838	0.514	1	6.2	0.8	46.7
DSC2	Non-truncating	60245	557	0.00924558	610	5	0.00819672	-0.00104886	0.665256	FALSE	NA	NA	NA	0.9	0.4	2.1
DSG2	Truncating	60000	40	0.000666667	610	0	0	-0.000666667	1	FALSE	NA	NA	NA	NA	NA	NA
DSG2	Non-truncating	60000	710	0.0118333	610	8	0.0131148	0.00128142	0.43531	FALSE	0.099	0	0.725	1.1	0.6	2.2
DSP	Truncating	60408	42	0.000695272	610	12	0.0196721	0.0189769	2.09551e-13	TRUE	0.965	0.943	0.988	28.8	15.1	55.1
DSP	Non-truncating	60408	1779	0.0294497	610	21	0.0344262	0.00497649	0.265615	FALSE	0.149	0	0.518	1.2	0.8	1.8
EMD	Truncating	43413	0	0	773	0	0	0	1	FALSE	NA	NA	NA	NA	NA	NA
EMD	Non-truncating	43413	32	0.000737106	773	1	0.00129366	0.000556555	0.441573	FALSE	0.431	0	1	1.8	0.2	12.9
FKTN	Truncating	60132	28	0.000465642	0	0	NA	NA	1	FALSE	NA	NA	NA	NA	NA	NA
FKTN	Non-truncating	60132	298	0.00495576	0	0	NA	NA	1	FALSE	NA	NA	NA	NA	NA	NA
GATAD1	Truncating	60632	6	9.89576e-05	183	0	0	-9.89576e-05	1	FALSE	NA	NA	NA	NA	NA	NA
GATAD1	Non-truncating	60632	82	0.00135242	183	0	0	-0.00135242	1	FALSE	NA	NA	NA	NA	NA	NA
ILK	Truncating	60122	21	0.00034929	135	0	0	-0.00034929	1	FALSE	NA	NA	NA	NA	NA	NA
ILK	Non-truncating	60122	280	0.0046572	135	1	0.00740741	0.00275021	0.468329	FALSE	0.373	0	1	1.6	0.2	11.4
JUP	Truncating	58604	6	0.000102382	608	0	0	-0.000102382	1	FALSE	NA	NA	NA	NA	NA	NA
JUP	Non-truncating	58604	553	0.00943622	608	2	0.00328947	-0.00614674	0.978433	FALSE	NA	NA	NA	0.3	0.1	1.4
LAMA2	Truncating	60387	147	0.0024343	0	0	NA	NA	1	FALSE	NA	NA	NA	NA	NA	NA
LAMA2	Non-truncating	60387	2189	0.0362495	0	0	NA	NA	1	FALSE	NA	NA	NA	NA	NA	NA
LAMA4	Truncating	60532	58	0.000958171	256	1	0.00390625	0.00294808	0.220509	FALSE	0.755	0.273	1	4.1	0.6	29.6
LAMA4	Non-truncating	60532	1249	0.0206337	256	8	0.03125	0.0106163	0.163283	FALSE	0.347	0	0.806	1.5	0.8	3.1
LAMP2	Truncating	43772	0	0	715	0	0	0	1	FALSE	NA	NA	NA	NA	NA	NA
LAMP2	Non-truncating	43772	54	0.00123367	715	2	0.0027972	0.00156354	0.227198	FALSE	0.56	0	1	2.3	0.6	9.3
LDB3	Truncating	59120	29	0.000490528	923	0	0	-0.000490528	1	FALSE	NA	NA	NA	NA	NA	NA
LDB3	Non-truncating	59120	591	0.00999662	923	11	0.0119177	0.00192104	0.323358	FALSE	0.163	0	0.657	1.2	0.7	2.2
LMNA	Truncating	57821	4	6.9179e-05	1227	14	0.0114099	0.0113408	7.3685e-21	TRUE	0.994	0.987	1	166.8	54.8	507.6
LMNA	Non-truncating	57821	249	0.00430639	1227	20	0.0162999	0.0119935	1.1589e-06	TRUE	0.739	0.622	0.856	3.8	2.4	6.1
MURC	Truncating	59550	26	0.000436608	183	0	0	-0.000436608	1	FALSE	NA	NA	NA	NA	NA	NA
MURC	Non-truncating	59550	306	0.00513854	183	0	0	-0.00513854	1	FALSE	NA	NA	NA	NA	NA	NA
MYBPC3	Truncating	58092	26	0.000447566	1344	0	0	-0.000447566	1	FALSE	NA	NA	NA	NA	NA	NA
MYBPC3	Non-truncating	58092	537	0.00924396	1344	15	0.0111607	0.00191676	0.270832	FALSE	0.173	0	0.59	1.2	0.7	2
MYH6	Truncating	60495	70	0.00115712	304	0	0	-0.00115712	1	FALSE	NA	NA	NA	NA	NA	NA
MYH6	Non-truncating	60495	1357	0.0224316	304	7	0.0230263	0.00059471	0.524885	FALSE	0.026	0	0.754	1	0.5	2.2
MYH7	Truncating	60589	28	0.00046213	1498	1	0.000667557	0.000205427	0.507587	FALSE	0.308	0	1	1.4	0.2	10.6
MYH7	Non-truncating	60589	792	0.0130717	1498	64	0.0427236	0.029652	3.00815e-15	TRUE	0.703	0.628	0.779	3.4	2.6	4.4
MYL2	Truncating	60516	14	0.000231344	726	0	0	-0.000231344	1	FALSE	NA	NA	NA	NA	NA	NA
MYL2	Non-truncating	60516	93	0.00153678	726	1	0.00137741	-0.000159373	0.674323	FALSE	NA	NA	NA	0.9	0.1	6.4
MYPN	Truncating	60506	20	0.000330546	183	0	0	-0.000330546	1	FALSE	NA	NA	NA	NA	NA	NA
MYPN	Non-truncating	60506	840	0.0138829	183	6	0.0327869	0.018904	0.0440537	FALSE	0.585	0.247	0.923	2.4	1.1	5.4
NEXN	Truncating	59387	37	0.000623032	339	3	0.00884956	0.00822653	0.00153258	FALSE	0.93	0.848	1	14.3	4.4	46.7
NEXN	Non-truncating	59387	403	0.006786	339	7	0.020649	0.013863	0.00944367	FALSE	0.676	0.433	0.919	3.1	1.5	6.6
NKX2-5	Truncating	59083	2	3.38507e-05	0	0	NA	NA	1	FALSE	NA	NA	NA	NA	NA	NA
NKX2-5	Non-truncating	59083	36	0.000609312	0	0	NA	NA	1	FALSE	NA	NA	NA	NA	NA	NA
NPPA	Truncating	59903	11	0.00018363	0	0	NA	NA	1	FALSE	NA	NA	NA	NA	NA	NA
NPPA	Non-truncating	59903	155	0.00258752	0	0	NA	NA	1	FALSE	NA	NA	NA	NA	NA	NA
PDLIM3	Truncating	59905	19	0.000317169	135	0	0	-0.000317169	1	FALSE	NA	NA	NA	NA	NA	NA
PDLIM3	Non-truncating	59905	256	0.00427343	135	0	0	-0.00427343	1	FALSE	NA	NA	NA	NA	NA	NA
PKP2	Truncating	60342	38	0.000629744	610	1	0.00163934	0.0010096	0.324564	FALSE	0.616	0	1	2.6	0.4	19
PKP2	Non-truncating	60342	691	0.0114514	610	5	0.00819672	-0.00325467	0.826785	FALSE	NA	NA	NA	0.7	0.3	1.7
PLN	Truncating	60475	4	6.6143e-05	1278	2	0.00156495	0.0014988	0.00607393	FALSE	0.958	0.888	1	23.7	4.3	129.5
PLN	Non-truncating	60475	23	0.000380322	1278	3	0.00234742	0.0019671	0.0161262	FALSE	0.838	0.648	1	6.2	1.9	20.6
PRDM16	Truncating	59292	3	5.0597e-05	183	0	0	-5.0597e-05	1	FALSE	NA	NA	NA	NA	NA	NA
PRDM16	Non-truncating	59292	936	0.0157863	183	2	0.010929	-0.00485732	0.786064	FALSE	NA	NA	NA	0.7	0.2	2.8
RAF1	Truncating	60541	4	6.60709e-05	183	0	0	-6.60709e-05	1	FALSE	NA	NA	NA	NA	NA	NA
RAF1	Non-truncating	60541	229	0.00378256	183	2	0.010929	0.0071464	0.154104	FALSE	0.656	0.177	1	2.9	0.7	11.8
SCN5A	Truncating	59065	28	0.000474054	487	3	0.00616016	0.00568611	0.00206072	FALSE	0.923	0.833	1	13.1	4	43.1
SCN5A	Non-truncating	59065	1038	0.0175739	487	5	0.0102669	-0.00730692	0.929455	FALSE	NA	NA	NA	0.6	0.2	1.4
SGCB	Truncating	60582	9	0.000148559	0	0	NA	NA	1	FALSE	NA	NA	NA	NA	NA	NA
SGCB	Non-truncating	60582	211	0.00348288	0	0	NA	NA	1	FALSE	NA	NA	NA	NA	NA	NA
SGCD	Truncating	59000	8	0.000135593	773	0	0	-0.000135593	1	FALSE	NA	NA	NA	NA	NA	NA
SGCD	Non-truncating	59000	122	0.0020678	773	2	0.00258732	0.000519526	0.477698	FALSE	0.201	0	1	1.3	0.3	5.1
TAZ	Truncating	42025	0	0	923	0	0	0	1	FALSE	NA	NA	NA	NA	NA	NA
TAZ	Non-truncating	42025	22	0.000523498	923	2	0.00216685	0.00164335	0.0933345	FALSE	0.759	0.417	1	4.1	1	17.7
TBX20	Truncating	59011	4	6.7784e-05	0	0	NA	NA	1	FALSE	NA	NA	NA	NA	NA	NA
TBX20	Non-truncating	59011	142	0.00240633	0	0	NA	NA	1	FALSE	NA	NA	NA	NA	NA	NA
TBX5	Truncating	59892	0	0	0	0	NA	NA	1	FALSE	NA	NA	NA	NA	NA	NA
TBX5	Non-truncating	59892	254	0.00424097	0	0	NA	NA	1	FALSE	NA	NA	NA	NA	NA	NA
TCAP	Truncating	59083	13	0.000220029	773	0	0	-0.000220029	1	FALSE	NA	NA	NA	NA	NA	NA
TCAP	Non-truncating	59083	83	0.0014048	773	5	0.00646831	0.0050635	0.00575843	FALSE	0.784	0.591	0.977	4.6	1.9	11.4
TMPO	Truncating	60414	35	0.000579336	0	0	NA	NA	1	FALSE	NA	NA	NA	NA	NA	NA
TMPO	Non-truncating	60414	413	0.00683616	0	0	NA	NA	1	FALSE	NA	NA	NA	NA	NA	NA
TNNC1	Truncating	60424	1	1.65497e-05	339	0	0	-1.65497e-05	1	FALSE	NA	NA	NA	NA	NA	NA
TNNC1	Non-truncating	60424	32	0.000529591	339	4	0.0117994	0.0112698	4.86915e-05	TRUE	0.956	0.909	1	22.5	7.9	64.1
TNNI3	Truncating	60064	13	0.000216436	1422	0	0	-0.000216436	1	FALSE	NA	NA	NA	NA	NA	NA
TNNI3	Non-truncating	60064	61	0.00101558	1422	7	0.00492264	0.00390706	0.000989997	FALSE	0.794	0.637	0.952	4.9	2.2	10.7
TNNT2	Truncating	59906	10	0.000166928	1437	0	0	-0.000166928	1	FALSE	NA	NA	NA	NA	NA	NA
TNNT2	Non-truncating	59906	94	0.00156912	1437	35	0.0243563	0.0227872	3.09399e-27	TRUE	0.937	0.913	0.961	15.9	10.7	23.5
TPM1	Truncating	59415	3	5.04923e-05	1294	2	0.0015456	0.0014951	0.0043496	FALSE	0.967	0.91	1	30.7	5.1	183.6
TPM1	Non-truncating	59415	41	0.000690061	1294	21	0.0162287	0.0155387	5.47183e-20	TRUE	0.958	0.936	0.98	23.9	14.1	40.5
TTN	Truncating	59861	328	0.00547936	643	75	0.116641	0.111161	3.38356e-69	TRUE	0.958	0.947	0.969	24	18.4	31.2
TTN	Non-truncating	59861	16585	0.277059	339	98	0.289086	0.012027	0.330081	FALSE	0.058	0	0.278	1.1	0.8	1.3
TXNRD2	Truncating	59438	24	0.000403782	0	0	NA	NA	1	FALSE	NA	NA	NA	NA	NA	NA
TXNRD2	Non-truncating	59438	404	0.006797	0	0	NA	NA	1	FALSE	NA	NA	NA	NA	NA	NA
VCL	Truncating	60244	18	0.000298785	773	6	0.00776197	0.00746318	4.49289e-07	TRUE	0.962	0.927	0.997	26.2	10.4	66.1
VCL	Non-truncating	60244	571	0.00947812	773	8	0.0103493	0.000871166	0.451633	FALSE	0.085	0	0.719	1.1	0.5	2.2
ZBTB17	Truncating	59440	1	1.68237e-05	0	0	NA	NA	1	FALSE	NA	NA	NA	NA	NA	NA
ZBTB17	Non-truncating	59440	192	0.00323015	0	0	NA	NA	1	FALSE	NA	NA	NA	NA	NA	NA

[truncated: 2 more sheets: Table S11, Table S12]
